# Supplementary material for: Intracellular Salmonella hijacks the mitochondrial citrate carrier to evade host oxidative defenses
Source: Nat Commun. 2025 Nov 6;16:9806. doi: 10.1038/s41467-025-64779-z (PMC12592408; doi:10.1038/s41467-025-64779-z)
Supplement: Supplementary file 3 — Supplementary Data 1 [file 41467_2025_64779_MOESM3_ESM.xlsx]

## Sheet: Supplementary Data 1
Supplementary Data 1
Antibody	Source	Identifier	Dilution	Manufacturer websites
Abberior STAR 580, goat anti-rabbit IgG 500μl(1mg/ml)	Abberior	Cat# ST580-1002	1:200	https://abberior.shop/abberior-STAR-580
ATP-Citrate Lyase Antibody	Cell Signaling	Cat# 4332	1:1000	https://www.cellsignal.cn/products/primary-antibodies/atp-citrate-lyase-antibody/4332
Goat anti-Rabbit IgG (H+L) Cross-Adsorbed Secondary Antibody, Biotin-XX	Thermo Fisher	Cat#B2770	1:200	https://www.thermofisher.com/antibody/product/Goat-anti-Rabbit-IgG-H-L-Cross-Adsorbed-Secondary-Antibody-Polyclonal/B-2770
Goat anti-mouse IgG (H+L) cross-absorbed secondary antibody, Biotin-XX	Thermo Fisher	Cat# B2763	1:200	https://www.thermofisher.com/antibody/product/Goat-anti-Mouse-IgG-H-L-Cross-Adsorbed-Secondary-Antibody-Polyclonal/B-2763
Goat anti-rabbit IgG alexa fluor 594	Thermo Fisher	Cat# A11012	1:2000	https://www.thermofisher.com/antibody/product/Goat-anti-Rabbit-IgG-H-L-Cross-Adsorbed-Secondary-Antibody-Polyclonal/A-11012
Goat anti-mouse IgG alexa fluor 647	Thermo Fisher	Cat# A21236	1:2000	https://www.thermofisher.com/antibody/product/Goat-anti-Mouse-IgG-H-L-Highly-Cross-Adsorbed-Secondary-Antibody-Polyclonal/A-21236
HRP-linked goat anti-mouse IgG	Cell Signaling	Cat# 7076	1:2000	https://www.cellsignal.com/products/secondary-antibodies/anti-mouse-igg-hrp-linked-antibody/7076
HRP-linked goat anti-rabbit IgG	Cell Signaling	Cat# 7074	1:2000	https://www.cellsignal.com/products/secondary-antibodies/anti-rabbit-igg-hrp-linked-antibody/7074
Mouse monoclonal anti-HA	ABclonal	Cat# AE008	1:1000	https://abclonalbio.com/catalog-antibodies/MouseantiHATagmAb/AE008
Mouse monoclonal anti-LAMP1	Cell Signaling	Cat# 15665	1:100	https://www.cellsignal.com/products/primary-antibodies/lamp1-d4o1s-mouse-mab/15665
Peroxidase AffiniPure Goat Anti-Rabbit IgG	Jackson ImmunoResearch	Cat# 115035003	1:20000	https://www.jacksonimmuno.com/catalog/products/115-035-003
Rabbit anti-GFP	GeneTex	Cat# GTX113617	1:10000	https://www.genetex.com/Product/Detail/GFP-antibody/GTX113617
mouse monoclonal Tom20 Antibody (F-10)	Santa Cruz Biotechnology	Cat# sc-17764	1:500	https://www.scbt.com/p/tom20-antibody-f-10?srsltid=AfmBOooRTf9e6pM8gvf_M6PfeICDCIg0lAPRHryKxs8GKGfg67EW0ps3
Rabbit monoclonal anti-IRG1 [EPR22066]	ABcam	Cat# ab222411	1:1000	https://www.abcam.com/en-us/products/primary-antibodies/irg1-antibody-epr22066-ab222411
Rabbit monoclonal anti-Myc	ABclonal	Cat# AE070	1:20000(WB)/ 1:1000(ExM)	https://abclonalbio.com/catalog-antibodies/MycTagRabbitmAbCterminal/AE070
Rabbit monoclonal anti-phospho-Stat1	Cell Signaling	Cat# 9167	1:1000	https://www.cellsignal.com/products/primary-antibodies/phospho-stat1-tyr701-58d6-rabbit-mab/9167
Rabbit polyclonal anti-CIC	Proteintech	Cat# 15235-1-AP	1:500	https://www.ptglab.com/products/SLC25A1-Antibody-15235-1-AP.htm
Rabbit polyclonal anti-HA	GeneTex	Cat# GTX115044	1:1000	https://www.genetex.com/Product/Detail/HA-tag-antibody/GTX115044
Rabbit polyclonal anti-mCherry	GeneTex	Cat# GTX128508	1:10000	https://www.genetex.com/Product/Detail/mCherry-antibody/GTX128508
Rabbit polyclonal anti-Stat1	Cell Signaling	Cat# 9172	1:1000	https://www.cellsignal.com/products/primary-antibodies/stat1-antibody/9172
Rabbit polyclonal anti-β-actin	ABclonal	Cat# AC026	1:10000	https://abclonalbio.com/catalog-antibodies/ActinRabbitmAbHighDilution/AC026
Streptavidin, Alexa Fluor 488 conjugate	Thermo Fisher	Cat# S11223	1:200	https://www.thermofisher.com/order/catalog/product/S11223?SID=srch-hj-s11223
Streptavidin, Alexa Fluor 568 conjugate	Thermo Fisher	Cat# S11226	1:200	https://www.thermofisher.com/order/catalog/product/S11226?SID=srch-hj-S11226
Chemical & Kit	Source	Identifier
2,6-Diaminopimelic acid (DAP)	Sigma	Cat# FL-33240
2-Mercaptoethanol (BME)	Sigma	Cat# SI-M3148
Acrylamide	Sigma	Cat# A9099
Acrylamide/Bis Solution	Bio-Rad	Cat# BP161-0158
AcX	Thermo Fisher	Cat# A20770
Agar American Bacteriological	Condalab	Cat# HI-1802
Ammonium Chloride	Sigma	Cat# RD-31107
Ammonium persulfate	BioShop	Cat# AMP001.10
Ampicillin	Sigma	Cat# SI-A9518
ANTI-FLAG M2 Affinity Gel	Sigma	Cat# SI-A2220
BODIPY™ 493/503 (4,4-Difluoro-1,3,5,7,8-Pentamethyl-4-Bora-3a,4a-Diaza-s-Indacene)	Invitrogen	Cat# D3922
Bovine Serum Albumin (BSA)	UniRegion Biotech	Cat# UR-BSA001
Cation-adjusted Mueller Hinton II Broth	BD DIFCO	Cat# 275730
CIC inhibitor	Sigma	Cat# SI-SML0068
Citrate assay kit	Sigma	Cat# SI-MAK333
CM-H2DCFDA	Thermo Fisher	Cat# C6827
DAPI	Sigma	Cat# SI-D9542
Deferoxamine mesylate	Sigma	Cat# D9533
DMEM	Gibco	Cat# 11965-084
EDTA	J.T.Baker	Cat# JT-4040-01
EDTA-free Protease inhibitor cocktail tablets	Roche	Cat#ROC-04693132001
FBS	Gibco	Cat# 10437028
FluoroBrite DMEM	Gibco	Cat# A1896701
Gentamicin	Sigma	Cat# SI-G632
Glucose Solution	Thermo Fisher	Cat# A2494001
Glycolysis Stress Test Kit	Agilent Technologies	Cat# 103020-100
HBSS	Thermo Fisher	Cat# 14065056
HEPES	Sigma	Cat# UR-HEPES
Hoechst 33342, trihydrochloride trihydrate	Thermo Fisher	Cat# H1399
Hydrogen peroxide solution	Sigma	Cat# 31642
igepal ca-630 np 40	Sigma	Cat# SI-I8896
Kanamycin	Sigma	Cat# SI-K4000
L-(+)-Arabinose	Sigma	Cat# A3256
L-glutamine	Biological Industries	Cat# 03-020-1B
Lipofectamine 3000 Transfection Kit	Invitrogen	Cat# L3000015
LysoTracker™ Deep Red	Thermo Fisher	Cat# L12492
Mini Plus plasmid DNA extraction kit	Viogene	Cat# GF2002
Mitochondria isolation kit for mammalian cells	Thermo Scientific	Cat# 89874
Mitochondria Staining Kit	Sigma	Cat# CS0390
Mito Stress Test Kit	Agilent Technologies	Cat# #103015-100
Mitoquinone mesylate (MitoQ)	MCE	Cat# HY-100116A
MitoSOX	Invitrogen	Cat# M36008
Mouse Anti-cMyc Sepharose	Croyezbio	Cat# C07001
Mouse monoclonal anti-HA-agarose antibody	Sigma	Cat# SI-A2095
N,N,',N'-Tetramethylethylenediamine (TEMED)	BioBasic Inc	Cat# TB0508
N,N'-Methylenebis-acrylamide	Sigma	Cat# 146072
Nano-Glo® Luciferase Assay System	Promega	Cat# N1120
Opti-MEM	Gibco	Cat# 31985070
Paraformaldehyde (PFA)	Sigma	Cat# SI-P6148
Penicillin-Streptomycin (PS)	Gibco	Cat# 15140-122
pHrodo™ Green AM Intracellular pH Indicator Dyes	Thermo Fisher	Cat# P35373
Plasmid Midi Kit	Qiagen	Cat# 12145
PMSF	PanReac Applichem	Cat# A0999
pNPP-Na (para-Nitrophenylphosphate)	BioBasic Inc	Cat# NB0365
PrimeScript RT Reagent Kit	TaKaRa	Cat# RR037B
Protein A Sepharose beads	Cytiva	Cat# 17078001
Proteinase K	NEB	Cat# P8107S
RNAprotect Bacteria Reagent	Qiagen	Cat# 74524
Rnase-Free Dnase Set	Qiagen	Cat# 79256
RNeasy Mini Kit	Qiagen	Cat# 74104
Saponin	Sigma	Cat# FL-47036
Seahorse XF DMEM Medium	Agilent Technologies	Cat# 103575-100
Sodium acrylate	Santa Cruz	Cat# sc-236893B
Sodium bicarbonate	Sigma	Cat# 144-55-8
Sodium choride	MACRON	Cat# MA-7581-06
Sodium decoxycholate (DOC)	Sigma	Cat# FL-30970
Sodium dodecyl sulfate (SDS)	J.T.Baker	Cat# JT-4095-02
Sodium orthovanadate	Sigma	Cat# SI-S6508
Sucrose	BioShop	Cat# SUC507
SyGreen Blue Mix	PCRBIOSYSTEM	Cat# PB20.15-01
Tetracycline	Sigma	Cat# SI-T3383
Tris hydrochloride (Tris-HCL)	J.T.Baker	Cat# JT-4103-02
Triton X-100	Sigma	Cat# SI-T8787
Tryptone	Condalab	Cat# HI-1612
TWEEN 20	J.T.Baker	Cat# JT-X251-07
XFe24 FluxPak	Agilent Technologies	Cat# 102340-100
Yeast extract	Condalab	Cat# HI-1702
Zombie Green™ Fixable Viability Kit	BioLegend	Cat# 423111
Oligonucleotides	Sequence (5’- 3’)
Primers
stm-q-citA-F	CCT ATG GCA CAA CAC ACA CC
stm-q-citA-R	GGC GTA AAA TCC GAA CAA GA
stm-q-citB-F	GCA GCA TGA AAC AGC TTG AA
stm-q-citB-R	GCA AAA ACC TTC GCA GTA GC
stm-q-citC-F	TCA CTC GGG TAA AAC GCT CT
stm-q-citC-R	CATCACGGCTGACGGTAATA
stm-q-citS-F	ACGTAGTTATCGCCGCAATC
stm-q-citS-R	ACAAAGACCCGCAGTAATGG
stm-q-iroB-F	TCCTGGGTAATGGATTCTGC
stm-q-iroB-R	AGTCGACCAGACGGACATTC
stm-q-entC-F	GACAATGGCAACGCTTGCT
stm-q-entC-R	CAACCGCAGGCTCGGTAT
stm-q-entD-F	CTTGCTCCCTTTTCCGCTTG
stm-q-entD-R	TTGCGCTATTGAATCCCGGG
stm-q-iroC-F	CTTACTCGCATGACCGTCGA
stm-q-iroC-R	GTCAAGCCAGAACATTGCCG
stm-q-tonB-F	GCCCGTGGTGATTGAGAAAC
stm-q-tonB-R	CTGGTTTGACTTCGCGCTTC
stm-q-sitA-F	TCCATGAGTATCAGCCAACG
stm-q-sitA-R	CCGGAAAGGTGCTGATAAAA
stm-q-sitB-F	TGGTGATGATGGGACGCTAC
stm-q-sitB-R	GCCTGTGACGATACTCCTGC
stm-q-sitC-F	CCTGGTGATCTGTCTCGTCG
stm-q-sitC-R	AGAAAACTGGTCAGGCTGCC
m-q-acly-F	AATCCTGGCTAAAACCTCGCC
m-q-acly-R	GCATAGATGCACACGTAGAACT
Oligonucleotides	Sequence (5’- 3’)
sgRNAs
sg-h-CIC	AGATCTCGATGCCACCCGCC
sg-m-CIC	ATGAACGAGCGAACCCACCG
sg-m-ACLY	AGAACCGGTTCAAGTACGCC
sg-h-ACLY	GAGAGCAATTCGAGATTACC
sg-m-IRG1-gA	CTGACGTCCAGTACGTAAAC
sg-m-IRG1-gB	CTGCTGCTGGCGTTCAACGT
Oligonucleotides	Sequence (5’- 3’)
SLC25A1 sgRNA sets for CIC-KI
sgRNA1	AAGACGGACTAAGCCTAGAG
sgRNA2	CACCGAGACGGACTAAGCCTAGAG
sgRNA3	AAACCTCTAGGCTTAGTCCGTCTC
