# Supplementary material for: Intracellular Salmonella hijacks the mitochondrial citrate carrier to evade host oxidative defenses
Source: Nat Commun. 2025 Nov 6;16:9806. doi: 10.1038/s41467-025-64779-z (PMC12592408; doi:10.1038/s41467-025-64779-z)
Supplement: Supplementary file 7 — Source data [file 41467_2025_64779_MOESM7_ESM.xlsx]

## Sheet: figure 1
Figure 1b									Figure 1e										Figure 1f
									3hpi WT	3hpi DSpiA	6hpi WT	6hpi DSpiA	24hpi WT	24hpi DSpiA	p-value (3hpi WT vs. 3hpi DSpiA)	p-value (6hpi WT vs. 6hpi DSpiA)	p-value (24hpi WT vs. 24hpi DSpiA)		mock	WT	DSpiA	p-value (mock vs. WT)	p-value (mock vs. DSpiA)	p-value (WT vs. DSpiA)
									3.05	8.89	36.3	33.5	881	115	0.0638	0.0053	<0.0001		1.90626	0	0	0.1929	0.1032	0.7359
									5.03	19.8	25.9	9.68	39.97	6.93					0	0	0
									3.39	9.88	33.2	0.333	56	22.9					0	0.0128557	0.0040174
									13	18.8	31	3.8	8.57	4.25					0.016875	0	0
									12.7	7.84	10.1	6.9	103	14.4					0	0	6.63289
									6.03	26.3	0.751	7.6	61.9	1.22					0	0	0
									8.18	0.968	43.2	58	219	18.5					2.12786	0	0
									6.37	4.05	0.777	9.31	42.1	6.29					0	0	0.459591
									16.2	27.8	34.2	18	268	4.58					0	3.9684	0
									19.6	27.4	159	33.1	474	12.7					0.0297089	0	0
									2.54	91.8	51.4	8.14	31.3	8.47					0	0	3.63499
									22	24.2	168	3.17	416	3.24					0	0.198461	0
									4.58	14.7	47.1	55.1	116	3.15					0	0	0.00964185
									63	7.37	46.5	28.8	28.4	6.36					2.5728	0.130165	2.18229
									3.57	0.00159	8.22	16.9	52.3	39.2					0.00401388	0	1.24942
									4.2	20	182	48.6	10.5	65.2					0	0	0
									8.91	11.7	4.11	4.9	33.3	20					0	0.121325	0
									0.506	8.91	27.98	4.57	16.5	22.8					0	0	0
									45.7	36.2	98.4	55.9	191.26	18.3					0.240243	1.85925	0
									35	45.7	91.2	156	170	25.4					0	0	0
									20.3	4.66	151	14.5	53.9	13.4					0	4.13056	0
									88.8	11.9	6.11	28.1	76.5	27.7					0	16.6521	0
									23.8	15.5	26.2	19.7	12	21.6					0	0	0
									8.08	87.6	13.5	7.88	97.6	45.7					0	0	0
									19.9	7.06	7.61	8.95	44.7	114.6					0	0	0
									19.1	31.7	15.1	2.87	48.9	29.7					0.0192758	0.072313	3.91696
									94.2	23.5	111	5.01	312	1.92					0	0.14543	0
									97.4	27.1	11	9.95	18.8	10.3					0	0	87.8505
									7.58	0.977	12.6	4.22	669	32.5					0	0	37.0793
									22.4	25.8	13.4	0.987	284.4	1.38					0	0.0265148	0
									29.3	26.8	3.15	12.6	12.8	0.01					0	2.56148	0.715105
									5.27	21.4	0.0378	13.5	11.2	39.8					0	1.42778	0.0642791
									12.7	0.895	32.3	1.5	24.4	6.35					0.291044	6.61347	3.30311
									21.2	4.71	11.79	5.62	50.2	26.9					0.0779593	0	0
									3.22	5.1	13.2	2.61	52.2	17.4					0	0.502982	0.407381
									0.959	13.8	7.33	0.897	424.3	21.1					0	17.843	0
									16.9	14	18.9	8.31	132	23.1					0	0	85.4809
									39.6	17.2	7.53	148	93.7	122					0	0	1.14575
									0	5.18	7.71	19.9	32.7	209					0	22.2218	0
									1.71	20.6	14.4	1.13	37.2	138.9					0	0	0
									18.2	2.31	0.5	12.8	5.34	191					1.00949	0.674128	0
									11.9	29.8	14.1	1.22	160.6	0.96					0	0.695003	0
									0.26	4.88	10.5	0.419	195	24.9					0.129375	24.5495	12.0707
									2.01	21.6	4.25	2.68	24.4	19.7					0.192858	0	0
									1.49	18	4.32	22.9	28.6	11.3					0.0385335	2.40561	0
									6.43	5.47	48.4	82.2	1163.9	1.25					0.00803989	0	17.4372
									2.49	24.9	70.2	21.8	148	0.325					0	0.126147	2.20476
									4.14	19.2	22.1	17	273	2.34					0	0.429865	13.2664
									0.82	1.08	34.1	24.9	24.5	17.3					9.19953	0.00160694	0
									4.42	1.36	50.9	26	9.68	3.2					0	8.7105	0
									15.9	5.74	11.5	10.1	38	2.07					1.68084	0	12.8518
									3.05	7.48	58.5	7.51	115.5	0.854					1.61766	3.20506	0
									5.19	17.7	71.3	19.2	210	36.9					1.52989	0	12.1519
									1.48	1.36	10.4	4.44	63.3	9.31					0	26.6546	0
									1.22	32.7	15.5	21.9	240.2	74.8					10.5471	2.42809	0
									2.11	9.12	10.2	94.3	61.6	131					1.47295	0	5.908
									14.1	29.8	26.6	8.8	18.1	4.62					3.76012	0.00964175	0
									7.8	23.2	32.4	63.2	14.4	36.1					1.31631	20.9116	0
									2.1	0.333	28.2	41.3	29.7	7.69					0	0.649217	20.2774
									0.263	0.117	54.2	80.5	101.5	0.716					0	0.196051	8.54344
									5.82	23.3	63.1	20.8	10.4	3.96					5.62317	2.44658	0
									6.86	3.39	58.8	6.48	17.9	3.91					0.388004	0.573577	16.6078
									0.464	0.602	23.6	10.8	54.8	30.6					3.17911	0.577706	0
									6.91	48.2	3.13	0.466	41.3	7.69					14.1186	6.45547	0.00321395
									16.2	69.2	25.5	7.47	5.33	22.5					0	17.4073	0
									8.9	23.5	13.3	4.41	7.34	4.62					1.09558	0.0666891	0
									22.1	25.2	61.3	15.7	10.5	178					0	0.120522	3.06529
									6.46	8.2	0.081	24.7	7.78	298					0.00160715	0.809915	3.04762
									1.91	25.2	3.47	9.98	23.2	52.7					0	0	0
									0.149	56.7	62.2	12	71.5	141					0.570096	0.832404	1.705
									15.2	6.54	21.4	8.05	14.8	34.6					0	0	0
									2.47	6.29	25.5	59.1	35.1	16.7					0	0	7.52702
									57.1	0.403	13.2	14.9	1	289					0	0	2.19834
									9.27	0	29.4	2.3	1.34	14.8					1.01869	0.05303	2.74793
									7.03	10.8	29.1	8.25	160	85.5					0	0	0
									0	1.79	7.92	1.7	3.85	55.4					0	1.56599	5.10528
									1.28	0	18	17.5	185.6	4.86					0	11.5572	2.90299
									0.369	55.7	18.6	11.1	561	34.1					0	0	9.01344
									0	7.26	86.3	6.4	498.6	35.3					0	0.771346	0
									23.9	27.3	13.5	6.65	166.6	21.5					0	2.15497	5.56093
									3.78	1.15	64.2	3.62	227.73	4.93					0.595761	0	0
									3.93	50.9	32.7	1.54	203	26.6					0.00642776	0	1.09435
									24.9	30.9	17	3.1	377	27.1					0	0	0
									16.9	30.6	84.6	12.2	127	1.9					0	0.198461	23.2914
									1.15	22.7	6.43	31.7	738	19.2					0	0	2.62258
									28.1	28.8	7.67	25.5	581	2.84					0	0	0
									21.1	21.9	32.2	14.6	474.4	24					0.0714627	0.644395	0.0281221
									20.4	29.9	23.5	10.6	53.7	43.5					0	0.662073	0.81795
									38.7	76	7.17	25	238.9	0					0	0	43.2652
									28.2	27.9	16.3	23.5	179.45	6.94					0	0.711875	0
									36.2	0.0522	17.1	0.977	53.15	13.1					0	50.9194	29.5329
									4.24	18.1	23	0	104.2	26.8					0.175219	0	8.22048
									15.6	61	79.3	0.66	513.66	36					0.0554357	0	1.75803
									10.5		19.7		351.2	22.2					0	0	0.109274
									10.4		112		5.26	8.27					8.04333	0	0
											25		13.9	12.6					0	0.0184801	1.12087
											15.6		16.2	77.4					0	0	0
											22.9		38.5	121					0.217768	0	0
											69.5		27.2	17.3					0	0	41.953
											9.84		56.6	0.04					0.883248	2.84995	0
											24.6		33.7	2.6					0.548511	12.3399	0
											2.74		142	1.07					0	0	15.7082
											40.5		39.1	27.5					4.63716	0	13.2792
											3.26		29.6	35.3					0	0.439506	0
											10.1		69.1	10					0	0	0
											27.1		177	10.5					0.00482227	0	0
											6.51		29.2	33.2					0	0	0.644395
											1.87		8.82	14.4					0	0	0
											2.76		31.7	30					4.97301	0	0
											0.88		19.5	20.3					0.301219	0.825179	0
											0.953		976.84	4.7					141.321	0	12.9336
											0.195		7.72	41.5					20.3103	3.96035	0
											4.29		57.3	58.5					0.0385531	0	5.95463
											11.3		97.2	91.2					0	0	0
											75.8		10.8	22.7					0	0	6.58855
											76.2		14.2	215					0.0152679	5.91845	0
											15.1		15.3	20.9					1.47463	0	0
											18.6		29.7	45.8					0.149393	0	6.40617
											40.4		2.22	13.1					0	5.58984	0
											26.4		284	6.81					0	0.0988289	41.741
											45.3		14	62.8					0	0.952122	0
											11.3		10.2	19.5					0	3.6213	27.0333
											12.1		78.7	28.9					30.8465	5.28217	1.69857
											17.8		77	14					0	13.7773	0
											11.9		127	13					1.4609	0	0
											87		179	28.6					0	0	34.8232
											21		3.71	0					0.564912	0	0
											34.2		108	40.5					0	0	0
											45.2		4.43	34.7					0	0	3.89852
											65.4			42.2					0.957872	0	0
														6.02					1.7416	2.09308	0.250688
														163					0.560894	0	3.24608
														0.666					0	0	0
														5.45					0	0.151859	4.58148
														2.82					0.189643	0	0.88788
														9.04					0	17.695	30.2884
														1.15					78.8186	1.13132	0.0466021
														16.2					0	0	0
														18.1					0	0	0.0353534
														37.5					21.5091	0	20.0316
														12.6					0	0	0
														0.783					25.9188	0	3.20348
														8.65					0	0	0
														3.19					80.444	26.7263	0
														25					0	0	0
														2.22					3.81868	0	5.29657
														16.8					4.01228	0	0
																			1.71529	0	0.0747242
																			0	19.1143	1.16265
																			0.00803039	16.5195	0
																			0	0	0
																			1.52828	0.273988	1.85843
																			0	4.1476	0
																			0	0	19.3848
																			0.309845	0.847674	0
																			0.312524	0	13.7258
																			0	0	0
																			0	0	0
																			0	0	0
																			0	0	13.6087
																			0	0	2.70455
																			0	0	1.81273
																			0	0	0
																			0	0	0
																			0	4.07203	0
																			0.0490433	1.42538	0.196854
																			0	0	0
																			0	0.491045	0
																			1.07988	0.210513	0.421026
																			4.0875	1.87694	0
																			0	0	36.2763
																			0	0	0
																			0	0	0
																			0	0	0
																			0.659734	0.0144627	10.6164
																			35.6135	0	19.0242
																			0	0	0
																			0.26612	0	0
																			0	13.4535	0
																			0	0	0
																			0	0	0.0506198
																			0	0.240242	0
																			0	0	0
																			1.09271	0	1.81346
																			0	0	2.02719
																			13.3237	10.5907	5.88471
																			0	0.0241047	0
																			0	0	1.75722
																			0	0	1.99504
																			0	0.240241	0.12213
																			0	0	0
																			0	24.7801	0
																			1.48243	0	6.92125
																			0	0	0
																			0	0	0
																			0	0	0.204086
																			0	1.72668	0
																			6.05305	6.20699	0.605831
																			1.29351	0.846875	0
																			0	0	1.40369
																			0	0	3.14001
																			0	4.60522	0
																			0	4.74533	0
																			0	0.375228	0
																			5.55204	0.0490126	3.01308
																			4.18236	11.8538	0
																			0.154313	0	2.24333
																			0	0	0.379246
																			0	0	0
																			0.101172	0	0
																			0.439753	0	0
																			0	0	0
																			0	3.71689	0
																			0.298835	1.90026	0
																			0	0.00401743	0
																			0.15746	1.60778	0
																			0	0	0
																			0	0	4.20463
																			0	0.434686	1.059
																			0	3.55382	0.929633
																			0.105268	0	0.473254
																			7.52878	0	0.296487
																			0	0.110881	24.2539
																			0	0	1.53064
																			6.93788	0.73438	0
																			3.14931	0	10.9017
																			0	12.2844	3.10871
																			0	12.2475	59.7036
																			0	0	0.599401
																			0	0	0
																			0	0	0
																			6.1659	0	0
																			0	0	0
																			1.20887	0	0
																			2.40655	0	11.996
																			0	0.0136592	0
																			0	0	15.3071
																			1.12988	0.0208906	0
																			0	8.3755	0
																			0	0	0
																			0.874933	0	0
																			0	0	0
																			0	0	0.22578
																			0	1.37236	0
																			3.79131	0	30.4093
																			0	1.521	0
																			7.40253	0	20.0751
																			0	0	2.15495
																			0	0.717514	0
																			0.305188	0	2.16058
																			3.17176	12.756	3.51285
																			0	0	1.82552
																			7.96473	0	3.75388
																			0	0	0
																			0	0	5.89274
																			0	0	0
																			0	0	4.83716
																			0	0.139807	1.04614
																			0	0	4.92775
																			0	60.8286	2.62951
																			0	0	0
																			1.7898	0.738171	7.42014
																			0.258695	0	0
																			0	0	0
																			0	1.01159	2.41929
																			0	0	0
																			0	0	2.47394
																			0	0	28.9205
																			0	0	0
																			0	0	4.50914
																			1.24447	0	0
																			1.96168	0	4.29545
																			0	0	2.21039
																			0	0.899909	1.18265
																			0	0	0
																			0	0	0
																			0.966413	0	7.09961
																			20.8584	0	5.90962
																			0	124.291	2.08638
																			0	4.00935	14.1333
																			18.8732	3.40275	0
																			0	0	7.34702
																			1.82679	0	31.8686
																			0	0.256312	2.4
																			0	0	0.084366
																			0	3.2517	0
																			0.623128	0	0.318181
																			0.0778863	4.0736	0
																			2.75475	0	1.81346
																			1.30217	0	0
																			0	0.0224976	0
																			0	6.39644	0.355944
																			13.7615	1.00239	6.9043
																			0	14.6996	0.448345
																			0	0	0
																			0	5.4315	16.1107
																			0	0	0
																			0.115715	0	2.18894
																			0	0.183194	7.72388
																			6.74749	6.37555	0
																			3.45622	0	24.9603
																			0	0	17.2097
																			0	4.51718	1.57058
																			0	0	24.7465
																			0	0	0
																			0	0	0.725546
																			114.213	0	0
																			0.0521919	0	13.7059
																			0	0	20.9171
																			0	0	6.38853
																			0	0	0.918387
																			3.08754	1.108	11.5147
																			0	0	0
																			0	0	3.72337
																			0.310179	6.61907	0.05303
																			0	0	1.44305
																			0	17.021	6.96861
																			0.658874	0	3.549
																			0	0	5.60542
																			0.000802953	0	2.89976
																			0.00160718	0	0
																			0	0	5.95868
																			23.0328	8.93146	0
																			0	2.12281	0
																			0	0	0.143824
																			0.112346	1.5411	0.549582
																			0.385715	0	5.11735
																			0	2.9552	3.71856
																			1.55005	1.89299	3.72176
																			5.04755	0	0
																			0	0	14.4009
																			0	0	1.02203
																			0	3.16896	1.25264
																			4.41633	4.0327	10.3754
																			0	0	3.79167
																			0	0	0
																			0	0	2.49082
																			0.00160715	43.1507	0.436293
																			0	2.32369	13.7042
																			0	22.5611	0
																			0	0	0
																			0	0	8.14095
																			0	0.0377635	12.4219
																			0	1.90747	54.7234
																			1.9742	0.032943	0.00241047
																			0	0	4.83693
																			0	0	1.89462
																			0.0265211	0	0.3688
																			0	0.174355	7.75767
																			0	0	0.392905
																			12.8649	0.686979	8.18594
																			1.99283	0	1.40061
																			28.4244	0	6.8184
																			6.47809	0.0867764	0
																			0	0	7.17434
																			0	0	0.0144628
																			0.45643	0.271578	295.445
																			158.268	2.20075	1.337
																			0.178072	0	4.56618
																			0	0	0
																			0	0	6.36124
																			2.39504	1.92033	8.54508
																			0	12.867	51.4061
																			2.26457	0	4.95074
																			0	1.86168	0
																			0	0	0
																			1.15554	0	12.1705
																			0	0	2.72177
																			0	6.79432	39.1998
																			0	0	3.1111
																			0	2.3052	18.0383
																			0	0	2.18387
																			0	0	52.687
																			0	0	31.7571
																			0	4.04317	0.38085
																			0	4.22791	4.38928
																			1.6438	0.10365	23.285
																			0.795863	0	0
																			1.01523	3.07573	6.24224
																			0.786743	0	82.5545
																			0	1.77886	16.7528
																			0	0	0
																			5.97676	0	29.2886
																			0	0.0554405	1.64573
																			0	0.0216939	0
																			0	0.216941	2.6732
																			0	0	1.72549
																			0	0	12.8469
																			0	3.42039	24.4605
																			1.3773	0	1.6926
																			13.3907	0.300504	1.81749
																			0	0	0
																			20.5562	0	3.74665
																			7.50594	0.239439	0
																			0	0	1.55474
																			2.83321	0	7.61707
																			0	0	1.89301
																			0	0.0249081	0
																			0	0	9.24575
																			0	5.98758	2.18725
																			0	0	0.0112488
																			0.0570537	0	3.27664
																			1.64975	4.92697	0
																			0	0	2.15977
																			0.0192766	0	0
																			0	0	0
																			1.89493	0	0
																			0.0152679	0	319.117
																			0	0	0
																			0	0	0
																			0	0	0
																			1.38532	0	0
																			0	0	4.21592
																			0	0	0.0441914
																			1.3095	0	0
																			0.160706	0	0
																			0	0	0.254705
																			0	0	0
																			0	0	0.00321395
																			0	0	0
																			0	0	24.7704
																			0	0	0
																			0.481341	0.828392	0
																			1.156	0	2.5583
																			0	0	0.649558
																			0	4.34365	0
																			0.161421	0.302108	7.65477
																			0	0.291666	9.12768
																			0	0.30211	1.71625
																			0	2.04326	4.31474
																			0	0.28363	0
																			0	0	0
																			0	7.89659	2.01113
																			0	0	0.377635
																			0	7.29639	0
																			0.392098	0	0
																			9.92885	0	0
																			0	0	3.46907
																			0	9.17978	1.1731
																			0	17.2258	0.73278
																			0	5.47089	0
																			0	5.20493	0.340679
																			414.327	0.00321395	0.389691
																			1.34614	0.0915975	1.14658
																			0	0	0
																			0	3.9186	0
																			0	0.658853	0.491733
																			0	0	1.39405
																			0	0	0.000803486
																			2.418	5.34073	0.0144626
																			0	0	6.88017
																			0.852374	0	2.12228
																			0	0	0
																			0	257.623	0
																			0	0	42.7837
																			0	0	0
																			0.00964288	0.0538336	0
																			0	9.78884	1.40449
																			0	3.7081	0
																			0.0641911	0	6.33637
																			0	0	17.1094
																			0	0	2.45952
																			0	0	0
																			0	0	4.16559
																			0	1.51457	3.08134
																			0	1.5917	1.24701
																			0.556723	1.56921	0.000803489
																			0	0	0
																			6.48113	0	3.38429
																			0	0	2.05452
																			0	0	18.1884
																			1.75421	1.88658	6.01248
																			1.68033	0	3.96129
																			0	0	5.92087
																			3.35658	0	1.16761
																			0	20.5899	4.38383
																			0	251.871	0.00321395
																			0	0	0
																			0	0	6.88556
																			1.80025	0	0
																			0	0	9.82198
																			0	0	0
																			0	0	0.0594581
																			0	0	64.7405
																			0	16.8015	4.96232
																			29.3112	0	0.24426
																			0	1.71462	0
																			0	1.04131	0
																			3.08727	0	0
																			0	0.288451	6.82557
																			0	0	0.697764
																			0	0	0
																			0	12.4395	1.57736
																			1.89556	0	0.00241046
																			2.37005	0	5.16404
																			0	0.314964	0.181588
																			0	0	0.359963
																			1.5909	0	0
																			0	0	3.43891
																			0	2.89898	1.55396
																			0	0.94008	5.57431
																			0	0	9.76643
																			0	32.3584	0
																			4.43256	0	3.36899
																			0.00321341	0	0
																			0	6.77587	10.9773
																			0	0.45397	0.00241044
																			0	0	2.35178
																			0	0	0
																			3.74246	0	1.71384
																			0.0409716	45.3296	6.87779
																			4.22817	0	0
																			0.00160433	0.208907	608.953
																			0	0.283631	23.5172
																			2.27951	0	8.15137
																			0.110061	0	0
																			0	0	0
																			0.182806	0	8.00196
																			0.267514	29.7352	4.37419
																			0	0	4.608
																			0	0.728761	0
																			0	0	0
																			109.359	0	0
																			3.40826	1.54591	45.4507
																			0	0	0.0192837
																			0	0.523067	0
																			1.55016	0	0
																			0	1.27514	0
																			0	0	0
																			0	8.30072	0
																			0	0.0457986	0
																			0	18.4068	0
																			4.1525	0	2.17584
																			0	0	0
																			0	0	137.354
																			0	0	10.1103
																			0	4.81208	0
																			0	0	0
																			0	0	0
																			0.749975	0.000803484	0
																			35.5335	1.13211	0
																			0	1.14978	0
																			4.14293	0	0
																			0	0	0
																			0.812183	0	0.241046
																			26.8438	0.0554405	0
																			6.57749	0	1.41294e-05
																			3.36607	0.0216941	120.294
																			0	0	0
																			5.15856	0
																			0	3.14162
																			0	0
																			0	0
																			0.617787	0.0152662
																			0.00963238	9.33003
																			0	11.2922
																			0.0281189	3.64459
																			0	57.3863
																			0	5.04983
																			0.336654	0
																			0	0
																			0	0
																			0	0.574493
																			0.00883034	19.1035
																			0	0
																			0.498495	150.477
																			0	0
																			0.0498191	86.9492
																			0	8.90093
																			4.35248	0
																			0	0
																			1.64913	136.67
																			0.145304	12.2715
																			0	0
																			0	0
																			0	0
																			0.00160586	0
																			0	0
																			0	0
																			0.0505952	0
																			6.049	0
																			0.751949	0
																			0.107645	0
																			3.59863	0
																			17.2028	0.0401742
																			0	0
																			0	0
																			0	0
																			3.80096	5.12864
																			0	0
																			2.99518	0.00642789
																			2.98157	0
																			0	0
																			0	0
																			0	0
																			1.00804	0
																			0	0
																			0	0
																			2.42096	0
																			11.6161	0
																			0	0.0361568
																			1.41707	0
																			0	0
																			2.77265	0
																			0	0
																			0	0
																			13.5589	0
																			0	0
																			0	1.92113
																			0	1286.67
																			0	0
																			0	264.02
																			0.739114	0
																			0	0
																			4.15761	0
																			0	0.0128556
																			0.013642	0
																			7.69764	0
																			0	0
																			0	0
																			2.5008	0
																			4.15787	0
																			0	0
																			0	0
																			4.53339	0
																			20.0541	0
																			0.642372	0
																			20.0512	0
																			4.60569	0.335053
																			0	0
																			0	0.779383
																			0	0
																			0.262616	0
																			0	0
																			1.34905	0
																			0.0208875	0
																			0	0
																			1.53964	0
																			0	0.0305326
																			0.0184704	0.636349
																			4.04933	0
																			0	0
																			0	0
																			0	0
																			0	0
																			3.03913	0.00562438
																			0	0
																			0	3.60604
																			0.0594254	0
																			0	0
																			0	0
																			0	0
																			0	0.576903
																			0	0.441114
																			0.00401682	0
																			0	0
																			0	0.90794
																			0	0
																			0	0
																			0	0
																			0.00321346	0
																			0	0
																			0	0.397728
																			0	0
																			0.269763	0
																			1.43671	0
																			0	0
																			0	0
																			0	0
																			0.0152589	0
																			4.40155	0
																			0	0
																			0	0
																			2.37478	0
																			0	0
																			0	0
																			17.6362	0.0449952
																			0	26.653
																			0	0
																			0	0
																			0	0
																			0.983318	0
																			19.4889	0
																			0	0
																			3.09478	80.8747
																			0.554321	0
																			0	102.683
																			0	0
																			0	0
																			0	0
																			0	0
																			0	0
																			1.73424	0
																			1.71361	0
																			0.600361	0
																			10.3134	0
																			0	8.46381
																			10.1368	0
																			1.12565	0
																			1725.61	0
																			0.0168706	0
																			0	9.04889
																			0	0
																			0	0
																			0	0
																			0	0
																			0	0
																			0.168706	0
																			0	1.84159
																			0	0
																			0	0
																			0	0
																			0	0
																			3.70835	0
																			0	0
																			0	0.16632
																			0.277054	0
																			0	0
																			0	0.632343
																			0	0
																			0	0
																			0	0
																			0	0
																			0	2.30519
																			0	0
																			0.456298	0
																			0	0
																			0	0
																			0	0
																			0	0
																			0	0
																			1.25481	0
																			0	0
																			0	0
																			0.002408	0
																			0	0.589757
																			1.91395	0
																			0	0
																			0.861212	0
																			0.623185	0
																			0.946229	0
																			1.5351	7.92545
																			0	0
																			0	0
																			0	0
																			0	0
																			0	0
																			1.52443	0
																			0	0
																			3.06128	0
																			0.373597	0.74242
																			3.93841	7.97127
																			0	0
																			0	0
																			0	0
																			0	0
																			0	0
																			0	0
																			0	0
																			0	0
																			0	0
																			0	147.049
																			4.75438	0
																			0	0.284433
																			0	0
																			0	0
																			0	0
																			0	0
																			0.282791	0
																			0	0
																			0	0
																			0	0
																			0.127538	0
																			9.06921	0.0329429
																			0	1.8906
																			0.0722823	0
																			30.597	0
																			0.00160678	0
																			0	0
																			0	0
																			0	0
																			0	0
																			0.142158	5.16083
																			0	0
																			0	0
																			0.151037	0
																			2.69132	0
																			1.93188	0
																			4.52517	0
																			0	0
																			0.339834	0
																			0.54533	0
																			0	1.59169
																			0	2.50205
																			0	0
																			0	0
																			1.19865	0
																			0	0
																			0	0
																			0	1.00114
																			0	0
																			3.24358	6.18361
																			0	0
																			0	0
																			0.0377593	0
																			0	0
																			2.57173	49.9914
																			0	0
																			0	2.6515
																			0	0.208906
																			9.77851	0
																			0	0
																			0	0
																			0.216692	1.33379
																			2.61299	2.72947
																			5.42481	0.71671
																			8.27011	0
																			0	0
																			0.959966	5.66934
																			0	12.0603
																			0	3.95711
																			0	0
																			0.110794	0
																			0.802581	0.139807
																			0.00723044	0
																			0	0
																			0	0
																			8.61508	2.19191
																			0.0634374	0
																			0.00642655	0
																			0	0
																			17.7154	2.83149
																			0	0
																			0	7.02245
																			0.144466	14.0834
																			0	5.28538
																			0.0160561	0
																			0.600079	0.000803483
																			0	0
																			2.13224	1.92033
																			4.88622	0
																			0	0.0731172
																			0	0
																			8.11016	0
																			0	0
																			0	0
																			0	0.388084
																			2.76941	0
																			0	1.8842
																			0	1.85846
																			0.535263	0
																			3.06844	45.6781
																			0.163001	0.663675
																			0.310909	0
																			0.554334	0
																			15.6099	0
																			2.05844	0
																			0	1.92595
																			0	0
																			0	6.28402
																			0	1.42779
																			2.93409	0.519052
																			4.77761	1.13372
																			15.37	11.55
																			0	14.9078
																			0	3.8993
																			2.47053	0
																			0.0409725	12.9681
																			51.2281	70.5933
																			0	9.58636
																			0.332706	0.0948105
																			0	0.101239
																			0	44.3812
																			7.66646	0
																			0	0.139003
																			0	0.437904
																			0	11.4086
																			0.276305	0
																			17.1837	0
																			17.26	0
																			5.73534	0.588152
																			41.9284	0
																			1.7578	0
																			0	0
																			3.45937	0
																			0	3.45818
																			0.0882329	6.64077
																			4.51107	2.86603
																			0	0
																			0.616269	0
																			18.4058	21.138
																			0	43.3878
																			0	0.102846
																			0	0
																			0	0
																			5.01084	0
																			0.669735	0.314966
																			0	10.3422
																			0.366143	0
																			0.261297	0.719924
																			0	1.34584
																			0	0
																			0	0
																			10.0001	0.105256
																			0	1.80302
																			1.55703	0
																			0	0.021694
																			0	0.713496
																			0	0
																			3.27979	0.918388
																			0.632261	0
																			0	3.74504
																			3.48736	0
																			0	0
																			0	0.975425
																			0	0
																			0	1.95408
																			7.29923	166.755
																			8.37586	0
																			10.8658	0.785829
																			0.0417759	0.195247
																			20.1882	0
																			4.27701	0.285236
																			2.75897	0
																			0	0
																			0.107554	0
																			0	0.0152662
																			2.45914	0
																			4.57121	1.03248
																			0.00883375	0
																			5.47838	0
																			11.8031	0
																			0	0
																			0	0
																			0	0
																			0	0
																			0	0
																			8.34014	2.98011
																			0	0
																			0	0
																			0	0.556013
																			0	0
																			0	1.16746
																			45.6428	1.93319
																			0	0
																			0	0.602614
																			0	6.19801
																			0	0.669302
																			0	0
																			0	0
																			0	0.486912
																			11.2072	0
																			0	1.82873
																			0	0
																			0.359112	0
																			0.236998	0
																			0	2.04245
																			0	0
																			0.0763214	0
																			0.321981	0
																			0.547834	0.441917
																			0	0
																			0	0
																			0	0.227387
																			1.71144	0
																			3.91682	0.523873
																			0	0
																			0	0.0216941
																			0	0
																			0.0128423	0
																			0	0
																			0	0.0763313
																			0	0
																			0	0.432275
																			0	0
																			0	0
																			0	0
																			0	0
																			0	7.91137
																			0.905254	0
																			0	0.333445
																			0	0
																			0	0
																			0	0.176766
																			5.15143	0
																			0	0
																			39.0354	0.686175
																			1.05811	0
																			0	272.874
																			2.04489	0
																			0	0
																			0	0
																			0	0
																			0	21.6008
																			0	7.4659
																			0	0
																			0	9.21513
																			1.10266	0
																			0.485243	0
																			0	1.96934
																			0	0
																			0	14.6418
																			0	0
																			0.720634	0
																			0	0
																			0.294048	0
																			0	0
																			0.366764	1.15621
																			26.6337	0
																			0	11.1322
																			0	0
																			0	0
																			0	4.70839
																			0	1.18354
																			0	0
																			0	0
																			0	197.936
																			0	0.575294
																			4.03645	0
																			0	0
																			0	0
																			0	0
																			0	0
																			12.4131	0
																			0	25.0108
																			0	0
																			0	0
																			0	0
																			4.80472	0
																			0.29319	0
																			0	0.00482092
																			0	0
																			0.00160647	0
																			0.122856	0
																			0	15.9434
																			0	0
																			1.42511	0
																			0	98.9918
																			0	0
																			0	1.5676
																			0	0
																			0.676987	0
																			0	12.6852
																			23.6324	0
																			0	3.63335
																			0	0
																			0	0
																			0	1398.6
																			0	0
																			0	0
																			0	0
																			0	14.2007
																			0	0
																			0	13.73
																			0.00160591	0
																			0	0
																			0	30.986
																			0	0
																			0	0
																			0.753505	0
																			0	0
																			0	0
																			0	0
																			1.49747	0
																			6.38268	0
																			0	194.547
																			0.462784	0
																			2.55076	0
																			0.280179	19.2809
																			0	0
																			0	0
																			9.9839	0
																			0	56.4314
																			0	10.3416
																			0	0
																			0	0
																			0	0
																			5.24683	0
																			0.206479	0
																			0	0
																			1.9918	0.904722
																			0.166842	0
																			0	0
																			0	11.8866
																			1.41871	0
																			0	0
																			0	1.15156
																			15.0794	0
																			0	0
																			0	0
																			3.72462	1.47497
																			0	1.57
																			2.10088	0.149449
																			0	0
																			0	0.168732
																			4.79071	0
																			0	0
																			0	0
																			0	0
																			0.0296965	0.0674926
																			0	0
																			0.759986	0
																			0	0
																			2.82374	7.1028
																			12.4235	0
																			6.50521	0
																			0	0
																			0	2.25137
																			0	1.52662
																			0	0
																			0	0
																			0	0
																			0	0
																			0	0
																			0	2.52214
																			0.0281124	0
																			0	0
																			0	10.8824
																			6.18788	0
																			0	1.00195
																			0	16.6634
																			0	0
																			0	0
																			0	0
																			0	0
																			0	0
																			0	0
																			0	0
																			0.383797	0
																			0	0
																			0	0
																			0	0
																			0	2.92871
																			1.44926	0.175159
																			0	1.81267
																			0	0
																			0	4.46094
																			0.39855	0
																			0	16.5765
																			5.60255	0
																			0	0
																			0	0
																			23.7376	2.97934
																			1.61753	36.7442
																			0	0
																			0	0
																			0	0
																			0	0
																			0	0
																			0	0
																			0	0
																			0	0
																			2.88865	0
																			0	0
																			0	0
																			0.224184	0
																			0	0
																			0
																			1.26469
																			0
																			0
																			0
																			0
																			0
																			0
																			0
																			0
																			0
																			0
																			0
																			0.0192806
																			0
																			0
																			0
																			0.718465
																			0
																			0
																			0
																			0
																			0.012043
																			0
																			0
																			0
																			2.48336
																			0
																			0
																			0
																			0
																			0
																			0.399092
																			4.78646
																			8.1481
																			0
																			0.0160671
																			0.200839
																			0
																			0
																			0
																			0
																			0.258554
																			8.62187
																			1.40828
																			0
																			0
																			0.50908
																			0
																			4.95657
																			0
																			0
																			0.00802677
																			3.21986
																			8.86296
																			2.55724
																			0
																			0
																			7.50115
																			0
																			0
																			0
																			1.03151
																			0
																			0
																			0
																			0.0265108
																			0
																			0
																			0
																			0
																			0.850464
																			1.1062
																			0
																			0
																			7.46976
																			1.92966
																			0.32979
																			0
																			0
																			0
																			2.58126
																			0
																			0
																			0.257878
																			0
																			0
																			0
																			0
																			0
																			0
																			0
																			0
																			0
																			0.000802728
																			0
																			0
																			0
																			3.01025
																			0
																			0
																			6.99135
																			0
																			0
																			1.47502
																			0
																			0
																			0.011247
																			1.58637
																			0
																			0
																			0
																			0
																			0
																			0
																			0.219929
																			0
																			0
																			0
																			0
																			0
																			0
																			0
																			0
																			0
																			0
																			0
																			0.0184626
																			0
																			6.93808
																			0
																			0
																			1.78347
																			0
																			3.16819
																			0.563068
																			0
																			0
																			3.0219
																			0
																			0
																			0.0449849
																			0
																			0
																			3.8608
																			0
																			0
																			0

## Sheet: figure 2
Figure 2a						Figure 2c							Figure 2d				Figure 2e					Figure 2f					Figure 2g					Figure 2h					Figure 2i
							Parental	CIC KO	p-value (1hpi Parental vs. CIC KO)	p-value (6hpi Parental vs. CIC KO)	p-value (24hpi Parental vs. CIC KO)		SL1344															DMSO	CIC inhibitor	p-value (DMSO vs. CIC inhibitor)			DMSO	CIC inhibitor	p-value (DMSO vs. CIC inhibitor)			DMSO	CIC inhibitor	p-value (DMSO vs. CIC inhibitor)
						1hr	0.440333	0.449758	0.8501	0.2935	0.021		Parental	CIC KO	p-value (Parental vs. CIC KO)												RAW264.7	11.4167	7.8	0.0031		BMDM	0.465438	0.190805	<0.0001		Liver	6670000	447000	<0.0001
							0.549627	0.583938					27.027	4.43396	<0.0001													10.0667	6.78571				0.471396	0.181425				8730000	406000
							0.788281	0.800224					30	4.95327														11.1111	6.21795				0.467706	0.217204				3130000	440000
							0.507899	0.536062					29.798	5.09259													Henle-407	8.62637	4.24051	0.001								5820000	75000
						6hr	0.195185	0.218396																				9.51351	4.47531									11100000	102000
							0.249174	0.298945					14028s															9.57784	5.57576										48000
							0.334039	0.395293					Parental	CIC KO	p-value (Parental vs. CIC KO)												HEK293T	9.74729	6.51899	0.0019									71700
							0.215428	0.299444					183.575	35.0318	0.0002													12.5877	8.15603										936000
						24hr	0.052286	0.120139					156.406	24.6512														10.9914	4.27632								Spleen	335000000	15800000	0.0025
							0.056772	0.113584					154.491	26.8868														22.641	17.5529									158000000	13000000
							0.083278	0.198246																				23.7581	18.6726									53500000	20800000
							0.086981	0.236076																				29.2761	16.4541									275000000	2280000
																												19.3362	9.375									63200000	3550000
																												18.1818	9.44444										240000
																												24.3902	16.3743										1200000
																												21.7984	12.6722										6320000
																												27.5466	16.9697
																												18.1009	13.0612
																												16.6443	8.37209
																	Parental	CIC KO	p-value (Parental vs. CIC KO)			Parental	CIC KO	p-value (Parental vs. CIC KO)
																	8.62637	4.24051	0.001			27.6935	15.9302	<0.0001
																	9.51351	4.47531				31.3631	22.7895
																	9.57784	5.57576				36.8382	20.587
																						28.7889	11.375
																						26.087	14.7342
																						37.8011	23.5012
																						21.875	14.6212
																						44.3812	17.3809
																						28.4862	14.9383
																						24.4915	15.1724
																						25.9836	13.5526

## Sheet: figure 3
Figure 3b										Figure 3h
H2O2	Parental (mock)	CIC KO (mock)	Parental (Salmonella)	CIC KO (Salmonella)	p-value (H2O2 vs. Parental mock)	p-value (Parental mock vs. CIC KO mock)	p-value (Parental Salmonella vs. CIC KO Salmonella)			6hpi	Parental	CIC KO	p-value (Parental vs. CIC KO)
3652	245	293	216	2860	0.004	0.1367	0.0192				0.863786	4	0.0115
2415	233	341	758	1582							0.901639	2.28
2331	305	299	676	3244							0.818992	2.94583
Figure 3c										24hpi	Parental	CIC KO	p-value (Parental vs. CIC KO)
	DMSO	mitoQ (0.5 mM)			p-value (Parental DMSO vs. CIC KO DMSO)	p-value (CIC KO DMSO vs. CIC KO MitoQ 0.5mM)					14.4927	30.3371	0.0218
Parental	10.5181	9.83871			<0.0001	0.9777					15.5914	39.4737
	10.2488	9.43396									16.6667	54.5455
	11.0096	9.53052
CIC KO	1.16489	1.04762								Figure 3i
	1.17259	1.21538								OxyR	Parental	CIC KO	p-value (Parental vs. CIC KO)
	1.13044	1.2									0.787879	1.33981	0.0012
											0.6	1.22951
											0.730159	1.22124
Figure 3e
H2O2	Parental (mock)	CIC KO (mock)	Parental (Salmonella)	CIC KO (Salmonella)	p-value (H2O2 vs. Parental mock)	p-value (Parental mock vs. CIC KO mock)	p-value (Parental Salmonella vs. CIC KO Salmonella)			Figure 3j
1397	144	196	42	1096	0.0283	0.5228	0.0025			KatG	Parental	CIC KO	p-value (Parental vs. CIC KO)
316	317	123	25.7	949							0.006333	0.0121279	0.0348
712	187	174	187	455							0.006886	0.0225992
1121	136	170	81.3	1202							0.0077066	0.0155124
Figure 3f
	DMSO	DPI (0.25 mM)	DPI (0.5 mM)		p-value (Parental DMSO vs. CIC KO DMSO)	p-value (CIC KO DMSO vs. CIC KO DPI 0.25mM)	p-value (CIC KO DMSO vs. CIC KO DPI 0.5mM)
Parental	1.02062	1.55197	1.72935		<0.0001	<0.0001	<0.0001
	1.05076	1.58824	1.76214
	1.05446	1.63125	1.78095
CIC KO	0.236111	1.0083	1.20233
	0.289655	1.10083	1.25896
	0.281879	1.15082	1.32737
Figure 3g
	Untreated	5mM ds-tat			p-value (Parental untreated vs. CIC KO untreated)	p-value (CIC KO untreated vs. CIC KO 5mM ds-tat)
Parental	17.1247	24.9467			0.0005	0.0012
	19.4332	25.8303
	22.4	33.3333
CIC KO	3.56459	23.1579
	3.73206	26.8212
	4	33.1288

## Sheet: figure 4
Figure 4b					Figure 4e							Figure 4f					Figure 4h
CitS	Parental	CIC KO	p-value (Parental vs. CIC KO)		mock parental	mock CIC KO	Salmonella parental	Salmonella CIC KO	p-value (mock parental vs. mock cic ko)	p-value (Salmonella parental vs. Salmonella cic ko)		IroB	Parental	CIC KO	p-value (Parental vs. CIC KO)		CFU	Untreated	DFO (20 mM)	p-value (Parental Untreated vs. CIC KO Untreated)	p-value (CIC KO Untreated vs. CIC KO DFO 20 mM)
	0.861244	1.92771	0.0003		3.22154	1.27009	2.76601	2.69784	0.7138	<0.0001			0.001306	0.004113	0.0007		Parental	5.29745	4.90411	<0.0001	<0.0001
	0.737864	1.71429			2.2211	1.60749	3.296	2.09466					0.001164	0.00808				5.64067	5.67385
	0.849315	1.70455			3.2019	2.49801	3.99265	3.0532					0.000592	0.008345				6.12188	5.53966
					4.17734	0.356513	1.92542	3.65415					0.003591	0.00661			CIC KO	1.06061	2.77673
Figure 4c					3.84101	3.62871	1.65803	4.86771					0.002688	0.008125				1.08614	3.11111
STM1485	Parental	CIC KO	p-value (Parental vs. CIC KO)		2.23985	1.0013	0.655748	2.06908										1.24314	3.04659
	8.88889	15.8273	0.0003		1.06499	4.25502	0.843186	2.89624				Figure 4g
	8.36364	15.1724			1.38537	2.21583	0.828052	3.5207				TonB	Parental	CIC KO	p-value (Parental vs. CIC KO)		Nluc	Untreated	DFO (20 mM)	p-value (Parental Untreated vs. CIC KO Untreated)	p-value (CIC KO Untreated vs. CIC KO DFO 20 mM)
	7.33945	16.7797			2.15662	0.704754	0.771865	1.86602					0.317881	2.17544	0.0036		Parental	7.13235	13.3784	0.003	0.0049
					1.38729	1.00005	0.904725	1.97517					0.571429	2.97872				4.96124	9.42529
					1.61529	1.93762	1.36465	3.07576					0.611765	2.03226				4.5614	8.1
					2.97466	2.65033	1.0562	3.19071									CIC KO	41.4634	9
					1.65323	1.59442	1.3625	2.29442										26.6667	6.39535
					3.03197	1.22507	1.16244	2.45186										39.5349	10.8108
					2.4522	2.7028	1.24562	2.9522
					0.8503	2.99674	0.844404	3.40743
					2.18941	1.69786	1.255	3.94969									Figure 4i
					2.65608	1.54423	1.21318	2.58901									CFU	Untreated	polyP (12.5 mM)	p-value (Parental Untreated vs. CIC KO Untreated)	p-value (CIC KO Untreated vs. CIC KO polyP 12.5 mM)
					1.52491	0.823059	1.3301	3.14545									Parental	20	15.6364	<0.0001	0.0002
					1.47712	1.1613	1.25727	0.063407										19.2308	16.3462
					3.18431	3.41725	1.14184	2.78368										18.7879	15.7576
					3.09829	2.5828	3.12541	3.06141									CIC KO	4.12245	9.71429
					0.907925	2.03244	3.61144	1.90246										4.1791	8.99254
					2.49684	2.14802	2.61378	2.37939										4.29091	10.5091
					4.50093	3.24391	2.1858	5.29522
					3.67108	2.13571	2.0099	5.85132									Nluc	Untreated	polyP (12.5 mM)	p-value (Parental Untreated vs. CIC KO Untreated)	p-value (CIC KO Untreated vs. CIC KO polyP 12.5 mM)
					3.34315	1.7404	2.33523	5.06318									Parental	10.0694	14.3678	0.0004	0.0039
					5.23577	0.446174	2.0878	2.21334										7.44681	14.0351
					2.61179	2.68985	1.89482	5.03683										7.74411	15.6863
						1.0294	1.50324	3.08262									CIC KO	28	13.1387
						0.423764	1.66393	2.87269										31.9635	10.5169
						1.39511	1.68779	2.21674										34.5912	18.0894
						0.898589	0.152861	5.84801
						1.58701	0.630619	5.03912
						3.73684	0.744672	5.34638
						2.27265	0.902185	0.044573
						1.16714	0.656062	0.173839
						2.96659	1.00017	1.34523
						6.73068	0.797547	0.047008
						2.12442	1.41364	3.8777
						7.22767	1.52421	4.50551
						3.53114	0.831675	5.42822
						6.49584	1.25745	4.40018
						3.38467	1.34908	3.52165
						2.72563	1.08663	6.60465
						3.65274	1.1806	4.85179
						5.96069	1.07627	5.79199
							1.30865	6.1609
							3.03975	3.77975
							1.44546	6.18991
							1.67281	4.5969
							1.30782	6.06244
							1.23123	6.77545
							1.35337	4.0489
							1.18582	4.72019
							1.20107	3.20059
							1.2046	2.97116
							1.40157	4.18133
							1.41948	3.61278
							1.21478	5.15856
							1.26484	2.90379
							1.43781	4.34781
							0.769071	1.06899
							3.34277	3.88631
							2.28035	3.47299
							2.77258	3.36025
							2.28755	4.69688
							1.90207	3.15975
							2.04775	2.8199
							4.33552	4.46949
							3.14019	3.73831
							1.11524	2.61869
							1.44463	6.47247
							2.03665	3.41078
							1.28445	1.79167
							1.30924	3.44642
							1.27152	2.1259
							1.77747	2.28316
							1.60321	3.63606
							4.12791	4.75219
							1.50564	3.35871
							2.59243	3.2853
							2.38165	3.47514
							2.55888	3.92542
							2.33565	10.1024
							2.44021	8.05207
							2.12054	9.8922
							2.41058	11.986
							1.82192	3.77336
							2.39204	2.70204
							2.6921	3.27021
							1.88406	3.45053
							0.856181	3.67304
							2.43626	2.33303
							1.56513	2.29192
							1.05522	5.0641
							1.50878	5.20221
							1.94618	3.45715
							2.06514	2.92469
							2.37162	2.47171
							1.13928	2.96569
							2.61631	3.14804
							1.92971	4.64757
							1.87832	4.67216
							1.11629	4.73326
							1.26536	8.83211
							3.08906	4.93553
							1.75725	6.67565
							2.46681	8.49425
							1.99014	15.0438
							3.58616	13.2675
							1.69717	3.53843
							3.08677	3.64057
							4.04709	3.1724
							3.90166	5.87771
							3.31688	5.87156
							3.9728	3.82669
							2.44499	4.61229
							2.51327	5.67166
							1.50883	9.1714
							2.71431	4.70869
							2.8998	7.53765
							2.02791	5.62279
							2.57986	5.64726
							2.34266	3.39156
							3.1209	3.27599
							2.84314	3.09728
							2.9232	3.84336
							3.08511	2.3851
							4.0385	3.46653
							3.07353	3.23696
							3.59003	3.06934
							4.91678	3.23865
							4.20544	5.47244
							6.22403	4.46877
							4.32181	12.0595
							4.95479	9.18147
							2.54824	11.1109
							5.41267	23.2154
							5.04689	7.77026
							4.2764	10.1291
							2.96403	5.6067
							6.45946	3.70209
							4.01139	0.380071
							5.18636	5.49975
							3.53412	2.0438
							5.41905	2.17165
							2.57194	2.17954
								2.14418
								3.45102
								2.94459
								4.83281
								3.4706
								4.69547
								2.53637
								2.56374
								4.71529
								3.78172
								4.81388
								4.57256
								4.52965
								4.10567
								5.01769
								3.16036
								6.25759
								6.06676
								8.4038
								7.41967
								7.06388
								7.46624
								6.19805
								6.1892
								4.72309

## Sheet: figure 5
Figure 5a											Figure 5b										Figure 5d							Figure 5e											Figure 5f
																					WT	DsseF	DsseF+psseF-HA	p-value (WT vs. DsseF)	p-value (WT vs. DsseF+psseF-HA)	p-value (DsseF vs. DsseF+psseF-HA)
																					215	176	299	<0.0001	0.9007	<0.0001
																					168	265	264
																					140	48.2	266
																					8.43	75.7	544
																					156	48.7	785
																					242	63.1	198
																					41.2	348	142
																					29.9	19.7	402
																					204	287	6.08
																					405	59.2	15.7
																					48.4	10.5	297
																					99.4	0.871	289
																					86.9	16.5	26.5
																					124	18.6	309
																					112	34.7	2.99
																					38.8	17.5	36.5
																					56.1	21.2	475
																					44.7	7.3	20.1
																					385	24.7	179
																					590	0	40
																					74.2	10.8	101
																					453	4.65	62.3
																					113	70.2	38.6
																					349	0	15.5
																					49.4	7.36	1362
																					415	90.6	76.5
																					59.8	8.81	283
																					65.9	343	45.2
																					212	13.9	22.6
																					183	114	183
																					163	205	78.7
																					47.2	109	526
																					35.9	0	423
																					279	25.3	14.5
																					48.7	317	17.4
																					683	2.18	42.2
																					454	4.44	46.8
																					116	0.71	6.37
																					125	25.3	490
																					203	152	683
																					45.5	42.5	5.5
																					185	23	487
																					121	89.5	149
																					82.6	24.6	11
																					67.9	3	35
																					527	124	71.5
																					39.1	3.53	71.6
																					79.3	165	64.6
																					37.7	23.1	107
																					23.3	0.375	123
																					203	0	114
																					283	18.1	59.8
																					49.2	38.2	186
																					50.4	3.94	234
																					13.1	7.33	37.2
																					76.2	10.4	204
																					466	3.92	13.9
																					495	53.6	39.4
																					160	95.3	66.5
																					160	29.5	90.5
																					138	13.9	29.3
																					22.6	92	21.4
																					85.8	21.6	52.1
																					108	25.3	1.89
																					44.1	61	11.8
																					134	45.3	15
																					13.9	5.01	0.527
																					548	6.77	142
																					60.9	81.2	5.79
																					16.2	57.4	16.1
																					80.1	86.7	37.7
																					64.2	7.16	26.8
																					22.2	3.83	51
																					71.9	5.33	2.8
																					54	1.44	6.84
																					64.4	7.12	5.21
																					315	9.04	7.7
																					124	24.1	19.7
																					75	23	24.4
																					155	11.5	6.56
																					142	107	37.8
																					149	32.2	165
																					129	140	126
																					74.9	26.9	134
																					130	7.7	112
																					103	2.57	417
																					106	2.17	225
																					61.5	54.4	215
																					271	2.57	325
																					587	68	138
																					84.4	77.5	22.2
																					15.2	51.5	16.2
																					168	14.4	39.1
																					766	18.9	49.5
																					3.13	6.46	391
																					12.7	7.87	71
																					10	35.1	439
																					34.1	9.24	111
																					161	8.66	42.3
																					85.8	25.3	28.7
																					1379	70.1	20.1
																					119	50.2	1930
																					112	12.3	26.1
																					512	10.6	34.4
																					221	17.7	17.5
																					45.7	1.53	53.4
																					211	6.14	102
																					27.8	1.67	38.2
																					10.9	12	4.22
																					11.9	54.7	50.8
																					32.7	6.09	34.7
																					226	36.5	564
																					86.2	20.8	18
																					58	14.3	6.84
																					10.6	8.51	12.5
																					45.7	23.2	10.1
																					36.5	26.6	0
																					67.9	14.3	300
																					88.1	11.4	20
																					2.64	14.4	21.9
																					1801	21.3	20.8
																					197	48.2	19.6
																					24.1	10.3	0
																					230	19.7	28.9
																					1.58	41.5	178
																					6.28	48.6	641
																					23.6	33.7
																					25.4	68.2
																					72.6	1.01
																					46.9	7.54
																					106	26.5
																					2.48	5.31
																					16.9	4.4
																					77.2	2.62
																					506	0
																					669	0
																					546	2.59
																					324	1.35
																					9.26	8.85
																					0.123	258
																					119	84.3
																					3.15	31.2
																					4.38	0.0572
																					57.1	7.37
																					27.7	4.48
																					368	1.23
																					4.65	2.77
																					5.63	9.05
																					16.4	18.9
																					3.1	0
																					1.84	2.69
																					350	0
																					88.1	3.3
																					3	0
																					6.48	1.93
																					0	19.2
																					5.98	1.33
																					6.01	5.74
																					38.2	2.58
																					52.6	1.45
																					13.4	3.76
																					194	33.1
																					13.4	0.257
																					79.2	2.2
																					11.7	1.14
																					5.82	0.904
																					1.36	9.71
																					23.7	33.7
																					4.54	1.15
																					7.71	0.00161
																					50.7	38
																					2.88	4.48
																					456	22
																					280	0
																					27.2	3.49
																					3.07	13.9
																					14.4	2.78
																						6.67
																						13.2
																						0.567
																						33.7
																						51.1
																						26
																						26.4
																						18.5
																						5.74
																						3.4
																						13.7
																						14.8
																						13.7
																						1.35

## Sheet: S. Fig 1
S.Figure 1a				S.Figure 1b
Non-labeled	Labeled	p-value (Non-labeled vs. Labeled)
10.3279	7.88889	0.2402
9.84375	8.95833
9.56522	10.0971

## Sheet: S. Fig 2
S.Figure 2d					S.Figure 2e							S.Figure 2h
Measurement length	RMS error (avg)	RMS error (avg+sd)	RMS error (avg-sd)									WT	DspiA	p-value (WT vs. DspiA)
0.04	0.001622	0.00196	0.001285									11.4	0.117	<0.0001
0.07	0.003148	0.003809	0.002487									23.9	0.082
0.1	0.004476	0.005483	0.003469									21.3	0
0.13	0.005802	0.007074	0.004529									8.11	0
0.16	0.007285	0.008835	0.005736									36.5	0
0.19	0.008671	0.010618	0.006723									15.8	1.59
0.22	0.010002	0.012127	0.007877									11.6	0.436
0.25	0.011497	0.013936	0.009058									14.9	0.0153
0.29	0.012851	0.015568	0.010135									6.01	3.84
0.32	0.014151	0.017115	0.011186									33.8	0.0185
0.35	0.015468	0.018778	0.012158									22.1	1.13
0.38	0.016598	0.02002	0.013176									7.1	0.226
0.41	0.017954	0.021716	0.014191									36.8	7.35
0.44	0.019236	0.023322	0.015151									21.7	5
0.47	0.020582	0.025086	0.016078									28	2.13
0.5	0.021959	0.02666	0.017258									29.1	1.23
0.53	0.023151	0.028029	0.018274									16.3	6.61
0.56	0.024585	0.02988	0.01929									39.9	0.538
0.59	0.025911	0.031498	0.020324									8.33	8.05
0.62	0.027205	0.033213	0.021197									6.24	2.54
0.65	0.028741	0.035358	0.022123									10.8	0.491
0.68	0.029852	0.036437	0.023268									19	2.5
0.71	0.030988	0.037592	0.024384									3.71	0.375
0.74	0.032203	0.039034	0.025372									8.86	5.13
0.77	0.033334	0.040329	0.026338									12.1	1.63
0.81	0.034733	0.04192	0.027547									14	5.15
0.84	0.03581	0.043298	0.028323									19	1.86
0.87	0.037053	0.044769	0.029337									15.8	4.6
0.9	0.038008	0.04577	0.030245									8.03	15.5
0.93	0.039071	0.046984	0.031158									38.4	0.38
0.96	0.039979	0.048078	0.031879									0.4	5.27
0.99	0.041218	0.049544	0.032892									33.4	0.0235
1.02	0.042348	0.050853	0.033843									48.3	1.83
1.05	0.043616	0.052317	0.034916									12.7	4.62
1.08	0.044965	0.053795	0.036135									29.7	3.83
1.11	0.045862	0.054677	0.037046									45.9	1.59
1.14	0.046934	0.056124	0.037744									54.3	4.6
1.17	0.047829	0.057059	0.038598									61.1	4.66
1.2	0.048959	0.058424	0.039494									41.1	25.4
1.23	0.049879	0.059551	0.040206									16.7	59
1.26	0.0509	0.060762	0.041038									0.003	1.78
1.29	0.052184	0.062526	0.041842									54.3	58.2
1.32	0.053185	0.063943	0.042427									27.8	19.5
1.36	0.054208	0.065323	0.043093									41.5	8.87
1.39	0.054953	0.066303	0.043604									16.8	7.27
1.42	0.056153	0.067879	0.044427									14.1	20.3
1.45	0.056929	0.068826	0.045032									43.4	10.4
1.48	0.058093	0.070343	0.045843									38.9	23.9
1.51	0.058678	0.070859	0.046497									26.3	3.95
1.54	0.059542	0.071858	0.047225									43.6	2.83
1.57	0.060897	0.074371	0.047422										34.3
1.6	0.061425	0.074961	0.047888										3.19
1.63	0.061676	0.075103	0.04825										5.33
1.66	0.06246	0.07582	0.049099										16
1.69	0.063015	0.075712	0.050319										2.93
1.72	0.063702	0.075802	0.051601										15
1.75	0.064617	0.076898	0.052336										14.5
1.78	0.065195	0.077468	0.052923										14
1.81	0.066659	0.080147	0.053171										7.67
1.84	0.067512	0.081174	0.05385										1.13
1.87	0.067743	0.081251	0.054234										5.5
1.9	0.068285	0.081685	0.054885										8.84
1.94	0.069416	0.08323	0.055603										3.97
1.97	0.069324	0.082667	0.05598										20.8
2	0.070002	0.083332	0.056673										2.98
2.03	0.070765	0.084242	0.057288										5.95
2.06	0.071321	0.085111	0.057531										0
2.09	0.071744	0.085384	0.058104										2.37
2.12	0.072144	0.086102	0.058186										18
2.15	0.073033	0.087592	0.058474										7.72
2.18	0.073923	0.08911	0.058737										19.6
2.21	0.074372	0.08962	0.059124										12.9
2.24	0.07509	0.090212	0.059969										25.6
2.27	0.075518	0.090732	0.060304										14.9
2.3	0.075835	0.090913	0.060756
2.33	0.076553	0.091817	0.061289
2.36	0.077241	0.092842	0.06164
2.39	0.078259	0.094967	0.06155
2.42	0.078542	0.094571	0.062512
2.45	0.078675	0.094363	0.062988
2.48	0.079204	0.094798	0.063609
2.51	0.079696	0.095104	0.064288
2.54	0.079889	0.095173	0.064604
2.58	0.080497	0.09563	0.065363
2.61	0.0807	0.096115	0.065285
2.64	0.081119	0.096582	0.065656
2.67	0.081726	0.097099	0.066353
2.7	0.081901	0.09705	0.066751
2.73	0.082396	0.097251	0.067541
2.76	0.082817	0.097663	0.067971
2.79	0.083403	0.09827	0.068536
2.82	0.083644	0.098091	0.069196
2.85	0.083774	0.098245	0.069304
2.88	0.084363	0.099191	0.069534
2.91	0.085231	0.100817	0.069645
2.94	0.085259	0.100109	0.070408
2.97	0.085442	0.099875	0.071008
3	0.085392	0.099573	0.071212
3.03	0.0859	0.099981	0.071818
3.06	0.086175	0.100255	0.072095
3.09	0.08675	0.100814	0.072686
3.13	0.087206	0.101815	0.072598
3.16	0.087638	0.102192	0.073084
3.19	0.088097	0.102815	0.073379
3.22	0.088023	0.102767	0.073279
3.25	0.088552	0.103076	0.074029
3.28	0.088188	0.102334	0.074041
3.31	0.088975	0.10372	0.07423
3.34	0.088981	0.103489	0.074474
3.37	0.089275	0.104273	0.074277
3.4	0.089727	0.104303	0.075151
3.43	0.089568	0.103515	0.075621
3.46	0.08983	0.10363	0.07603
3.49	0.090272	0.104371	0.076174
3.52	0.090436	0.104547	0.076326
3.55	0.090578	0.104593	0.076562
3.58	0.09038	0.10392	0.076841
3.61	0.090693	0.104274	0.077113
3.64	0.090829	0.104664	0.076995
3.67	0.090835	0.104357	0.077313
3.7	0.091167	0.104858	0.077475
3.73	0.091312	0.10499	0.077635
3.77	0.092141	0.10638	0.077903
3.8	0.0922	0.106431	0.077968
3.83	0.092949	0.107674	0.078223
3.86	0.092956	0.10761	0.078302
3.89	0.093553	0.108227	0.078879
3.92	0.093696	0.108306	0.079087
3.95	0.093762	0.108513	0.079011
3.98	0.094431	0.10922	0.079642
4.01	0.094864	0.109743	0.079984
4.04	0.095603	0.110703	0.080503
4.07	0.096212	0.111324	0.081101
4.1	0.096171	0.111257	0.081085
4.13	0.096753	0.111931	0.081575
4.16	0.09629	0.110953	0.081627
4.19	0.09682	0.111876	0.081765
4.22	0.096932	0.112008	0.081856
4.25	0.096949	0.111848	0.08205
4.28	0.09811	0.11376	0.082461
4.31	0.097939	0.113938	0.081941
4.34	0.098246	0.114187	0.082304
4.38	0.09857	0.114497	0.082643
4.41	0.098638	0.114397	0.08288
4.44	0.098499	0.114087	0.08291
4.47	0.098733	0.11462	0.082845
4.5	0.099306	0.115176	0.083437
4.53	0.099538	0.115583	0.083494
4.56	0.099947	0.115957	0.083937
4.59	0.100254	0.116236	0.084272
4.62	0.100038	0.115959	0.084116
4.65	0.101137	0.117435	0.084838
4.68	0.10096	0.116908	0.085012
4.71	0.101295	0.117496	0.085094
4.74	0.101421	0.117731	0.085112
4.77	0.101591	0.118064	0.085118
4.8	0.102171	0.118904	0.085438
4.83	0.10195	0.118432	0.085468
4.86	0.102899	0.119553	0.086245
4.89	0.103015	0.119631	0.086399
4.92	0.103971	0.121285	0.086657
4.96	0.104571	0.122402	0.086739
4.99	0.104514	0.121945	0.087083
5.02	0.105309	0.123007	0.087611
5.05	0.105591	0.123524	0.087657
5.08	0.106248	0.124617	0.087878
5.11	0.106478	0.124971	0.087985
5.14	0.106591	0.125051	0.088132
5.17	0.107825	0.126617	0.089033
5.2	0.107327	0.125711	0.088942
5.23	0.108038	0.126813	0.089263
5.26	0.10751	0.126016	0.089003
5.29	0.107898	0.126383	0.089413
5.32	0.108147	0.126418	0.089876
5.35	0.108172	0.126236	0.090109
5.38	0.109163	0.127549	0.090777
5.41	0.108941	0.127507	0.090374
5.44	0.109145	0.127867	0.090422
5.47	0.10909	0.127747	0.090434
5.5	0.109296	0.128381	0.090211
5.53	0.109804	0.129031	0.090578
5.56	0.109559	0.128554	0.090564
5.6	0.110273	0.129404	0.091141
5.63	0.110208	0.129159	0.091256
5.66	0.110514	0.12949	0.091537
5.69	0.111541	0.130931	0.092152
5.72	0.111102	0.130134	0.092071
5.75	0.11199	0.131029	0.092952
5.78	0.111714	0.130919	0.092509
5.81	0.112192	0.131951	0.092434
5.84	0.11259	0.132402	0.092777
5.87	0.112261	0.131943	0.092579
5.9	0.113634	0.133854	0.093414
5.93	0.113024	0.133049	0.092999
5.96	0.113995	0.134407	0.093584
5.99	0.114429	0.135051	0.093808
6.02	0.114363	0.134688	0.094038
6.05	0.115385	0.136499	0.094271
6.08	0.11504	0.135928	0.094152
6.11	0.115371	0.136149	0.094592
6.14	0.11587	0.136917	0.094823
6.17	0.115951	0.136891	0.095011
6.21	0.11673	0.137798	0.095662
6.24	0.116376	0.137089	0.095664
6.27	0.117162	0.138163	0.096161
6.3	0.117041	0.138213	0.095868
6.33	0.117513	0.138779	0.096247
6.36	0.118044	0.139636	0.096453
6.39	0.118182	0.140257	0.096107
6.42	0.118973	0.141294	0.096653
6.45	0.118698	0.140821	0.096574
6.48	0.119157	0.141278	0.097035
6.51	0.11928	0.141546	0.097014
6.54	0.119663	0.142167	0.09716
6.57	0.119282	0.141654	0.09691
6.6	0.119632	0.141916	0.097348
6.63	0.120236	0.142607	0.097864
6.66	0.120293	0.142496	0.09809
6.69	0.121005	0.143102	0.098909
6.72	0.12135	0.143736	0.098964
6.75	0.121251	0.143491	0.099012
6.79	0.122089	0.144706	0.099472
6.82	0.122256	0.144857	0.099654
6.85	0.122695	0.145624	0.099766
6.88	0.122312	0.145077	0.099547
6.91	0.122789	0.145784	0.099794
6.94	0.12331	0.146686	0.099933
6.97	0.123189	0.146446	0.099933
7	0.123413	0.146986	0.09984
7.03	0.12332	0.147044	0.099597
7.06	0.124206	0.14828	0.100133
7.09	0.123705	0.147359	0.100051
7.12	0.124039	0.147937	0.100141
7.15	0.124487	0.148361	0.100614
7.18	0.123882	0.147375	0.100389
7.21	0.124215	0.148095	0.100336
7.24	0.124487	0.148608	0.100365
7.27	0.124481	0.148816	0.100146
7.3	0.12549	0.150624	0.100356
7.33	0.125323	0.150091	0.100555
7.36	0.125658	0.150895	0.100422
7.4	0.125481	0.15063	0.100332
7.43	0.125271	0.150369	0.100173
7.46	0.125779	0.151314	0.100243
7.49	0.125482	0.150906	0.100058
7.52	0.126371	0.152447	0.100294
7.55	0.12585	0.151814	0.099885
7.58	0.12633	0.152491	0.100169
7.61	0.126888	0.15342	0.100357
7.64	0.126975	0.153577	0.100373
7.67	0.127971	0.15502	0.100922
7.7	0.127444	0.154353	0.100535
7.73	0.128291	0.155638	0.100943
7.76	0.12875	0.156454	0.101045
7.79	0.129107	0.157094	0.101121
7.82	0.129465	0.15793	0.101
7.85	0.129214	0.15743	0.100999
7.88	0.1302	0.158997	0.101403
7.91	0.129951	0.158618	0.101284
7.94	0.130099	0.158467	0.101732
7.97	0.13056	0.15918	0.101941
8.01	0.130481	0.158907	0.102055
8.04	0.131194	0.159933	0.102455
8.07	0.131201	0.159954	0.102448
8.1	0.131755	0.160996	0.102514
8.13	0.13205	0.161407	0.102693
8.16	0.132573	0.162029	0.103116
8.19	0.132717	0.162215	0.103218
8.22	0.132926	0.162588	0.103265
8.25	0.133297	0.162912	0.103682
8.28	0.133266	0.163105	0.103427
8.31	0.133994	0.16438	0.103608
8.34	0.13411	0.164661	0.103559
8.37	0.134605	0.165592	0.103618
8.4	0.135236	0.166335	0.104137
8.43	0.13567	0.166754	0.104587
8.46	0.1359	0.166992	0.104808
8.49	0.136187	0.166752	0.105621
8.52	0.137116	0.167862	0.106369
8.55	0.137982	0.169306	0.106659
8.58	0.1379	0.168967	0.106834
8.62	0.138189	0.170011	0.106367
8.65	0.137734	0.169083	0.106385
8.68	0.137766	0.16967	0.105862
8.71	0.138158	0.170249	0.106068
8.74	0.138166	0.169912	0.10642
8.77	0.139233	0.171422	0.107044
8.8	0.138682	0.170394	0.106971
8.83	0.139223	0.171572	0.106874
8.86	0.139709	0.172245	0.107173
8.89	0.139667	0.1724	0.106935
8.92	0.141195	0.174574	0.107816
8.95	0.140438	0.173282	0.107593
8.98	0.140634	0.173858	0.107409
9.01	0.141058	0.174707	0.107408
9.04	0.141431	0.174814	0.108047
9.07	0.142035	0.175994	0.108077
9.1	0.141854	0.175781	0.107928
9.13	0.142885	0.177554	0.108215
9.16	0.14257	0.177296	0.107845
9.19	0.143248	0.178375	0.108121
9.23	0.143739	0.178439	0.109038
9.26	0.144	0.178224	0.109776
9.29	0.144619	0.178996	0.110242
9.32	0.145127	0.180069	0.110185
9.35	0.145408	0.1806	0.110217
9.38	0.145805	0.181063	0.110547
9.41	0.145813	0.18092	0.110706
9.44	0.146868	0.182698	0.111038
9.47	0.146803	0.182763	0.110842
9.5	0.147309	0.183304	0.111313
9.53	0.147585	0.183805	0.111365
9.56	0.148125	0.184136	0.112115
9.59	0.1484	0.184972	0.111827
9.62	0.148482	0.184857	0.112107
9.65	0.149369	0.185844	0.112894
9.68	0.149519	0.186015	0.113023
9.71	0.150101	0.186745	0.113456
9.74	0.150641	0.187518	0.113765
9.77	0.150444	0.187445	0.113444
9.8	0.151388	0.18835	0.114426
9.84	0.152029	0.189322	0.114736
9.87	0.152686	0.190384	0.114987
9.9	0.152128	0.189785	0.114471
9.93	0.153051	0.191275	0.114827
9.96	0.153501	0.191842	0.115159
9.99	0.154049	0.19226	0.115839
10.02	0.154533	0.192784	0.116281
10.05	0.154496	0.192434	0.116557
10.08	0.155552	0.193985	0.11712
10.11	0.155392	0.193921	0.116864
10.14	0.155463	0.193977	0.11695
10.17	0.156553	0.195686	0.11742
10.2	0.1564	0.195472	0.117328
10.23	0.157462	0.197071	0.117853
10.26	0.158064	0.197649	0.118479
10.29	0.158729	0.198734	0.118723
10.32	0.160386	0.201152	0.11962
10.35	0.159808	0.19964	0.119977
10.38	0.161006	0.201444	0.120567
10.42	0.161379	0.201436	0.121322
10.45	0.161391	0.201357	0.121425
10.48	0.162244	0.202728	0.121759
10.51	0.162163	0.202154	0.122172
10.54	0.163648	0.204384	0.122911
10.57	0.164391	0.204314	0.124469
10.6	0.165677	0.206113	0.125241
10.63	0.16667	0.207301	0.126039
10.66	0.166501	0.206774	0.126228
10.69	0.167805	0.208643	0.126967
10.72	0.167586	0.208146	0.127026
10.75	0.167681	0.209508	0.125854
10.78	0.167314	0.210052	0.124576
10.81	0.166812	0.20891	0.124715
10.84	0.167854	0.210643	0.125065
10.87	0.167999	0.210779	0.125219
10.9	0.169288	0.213076	0.1255
10.93	0.169607	0.213388	0.125826
10.96	0.170085	0.213939	0.126231
10.99	0.171092	0.215019	0.127164
11.02	0.171231	0.214536	0.127925
11.06	0.172413	0.216371	0.128456
11.09	0.173001	0.216573	0.129429
11.12	0.173137	0.217011	0.129263
11.15	0.17271	0.217181	0.128239
11.18	0.172666	0.217173	0.128158
11.21	0.173478	0.218538	0.128418
11.24	0.173418	0.218451	0.128385
11.27	0.174254	0.220245	0.128262
11.3	0.174768	0.220526	0.12901
11.33	0.175751	0.221995	0.129507
11.36	0.176483	0.223129	0.129837
11.39	0.177081	0.223453	0.130709
11.42	0.17882	0.225807	0.131833
11.45	0.178498	0.224553	0.132442
11.48	0.17922	0.225484	0.132955
11.51	0.179964	0.226095	0.133832
11.54	0.180614	0.226545	0.134684
11.57	0.181538	0.22801	0.135065
11.6	0.181399	0.227435	0.135364
11.63	0.182967	0.230095	0.135839
11.67	0.183576	0.231481	0.135671
11.7	0.184955	0.232819	0.137091
11.73	0.185263	0.233242	0.137283
11.76	0.185385	0.233951	0.13682
11.79	0.185943	0.235402	0.136485
11.82	0.185786	0.235226	0.136347
11.85	0.186645	0.235876	0.137415
11.88	0.187122	0.236236	0.138008
11.91	0.187554	0.2366	0.138508
11.94	0.189349	0.239222	0.139477
11.97	0.189881	0.240084	0.139679
12	0.190811	0.242105	0.139516
12.03	0.191148	0.242448	0.139848
12.06	0.191468	0.24237	0.140566
12.09	0.192551	0.243941	0.141161
12.12	0.192285	0.243752	0.140817
12.15	0.193851	0.24605	0.141652
12.18	0.194503	0.247075	0.14193
12.21	0.194985	0.247656	0.142313
12.25	0.195402	0.248806	0.141999
12.28	0.195798	0.248569	0.143026
12.31	0.196575	0.250015	0.143135
12.34	0.196296	0.249214	0.143377
12.37	0.196787	0.250252	0.143323
12.4	0.198166	0.251866	0.144466
12.43	0.198234	0.251746	0.144722
12.46	0.200049	0.255126	0.144973
12.49	0.20003	0.254976	0.145085
12.52	0.20082	0.256719	0.144921
12.55	0.201916	0.258848	0.144984
12.58	0.201939	0.259191	0.144687
12.61	0.202256	0.260023	0.14449
12.64	0.202528	0.26085	0.144207
12.67	0.20444	0.263344	0.145537
12.7	0.204684	0.263819	0.145548
12.73	0.205698	0.265376	0.14602
12.76	0.20646	0.265835	0.147086
12.79	0.206945	0.265835	0.148055
12.82	0.207664	0.267223	0.148104
12.85	0.207658	0.267518	0.147799
12.89	0.207947	0.268258	0.147637
12.92	0.208707	0.269957	0.147458
12.95	0.209765	0.272026	0.147504
12.98	0.210316	0.273101	0.147531
13.01	0.211062	0.274235	0.147889
13.04	0.213672	0.277939	0.149404
13.07	0.214219	0.278926	0.149513
13.1	0.214672	0.280466	0.148878
13.13	0.213975	0.279168	0.148782
13.16	0.214246	0.279369	0.149123
13.19	0.215757	0.281698	0.149816
13.22	0.216118	0.282549	0.149687
13.25	0.217222	0.284812	0.149632
13.28	0.217696	0.285135	0.150257
13.31	0.220624	0.288865	0.152383
13.34	0.22094	0.289796	0.152085
13.37	0.220453	0.289279	0.151628
13.4	0.221241	0.291004	0.151479
13.43	0.221751	0.292554	0.150948
13.47	0.222612	0.294072	0.151152
13.5	0.222811	0.294641	0.150982
13.53	0.221565	0.292689	0.15044
13.56	0.223168	0.295184	0.151153
13.59	0.222765	0.29363	0.1519
13.62	0.224183	0.296017	0.15235
13.65	0.225328	0.297161	0.153495
13.68	0.225882	0.297961	0.153803
13.71	0.228687	0.302216	0.155159
13.74	0.22812	0.300948	0.155291
13.77	0.229704	0.304003	0.155405
13.8	0.229722	0.304855	0.154589
13.83	0.231468	0.307363	0.155573
13.86	0.232955	0.309612	0.156298
13.89	0.232817	0.309727	0.155907
13.92	0.234748	0.314241	0.155256
13.95	0.236875	0.317849	0.155902
13.98	0.237299	0.318393	0.156205
14.01	0.239052	0.321057	0.157048
14.04	0.239379	0.321363	0.157395
14.07	0.242751	0.326968	0.158533
14.11	0.242903	0.327025	0.158782
14.14	0.244775	0.330097	0.159453
14.17	0.24604	0.33215	0.15993
14.2	0.248278	0.335514	0.161041
14.23	0.250384	0.337205	0.163562
14.26	0.251314	0.339731	0.162898
14.29	0.251877	0.340944	0.16281
14.32	0.252138	0.342036	0.162239
14.35	0.252983	0.342779	0.163187
14.38	0.253078	0.342932	0.163224
14.41	0.253993	0.343933	0.164053
14.44	0.255119	0.34545	0.164788
14.47	0.255693	0.346205	0.165181
14.5	0.256205	0.34742	0.164991
14.53	0.255588	0.348042	0.163133
14.56	0.256353	0.351287	0.161419
14.59	0.258863	0.356491	0.161234
14.62	0.259524	0.357762	0.161287
14.66	0.261125	0.360452	0.161797
14.69	0.261698	0.361158	0.162238
14.72	0.262707	0.361324	0.164089
14.75	0.261089	0.359204	0.162975
14.78	0.262655	0.362526	0.162783
14.81	0.263066	0.364976	0.161155
14.84	0.263259	0.367639	0.15888
14.87	0.264072	0.367763	0.16038
14.9	0.266746	0.374086	0.159406
14.93	0.269086	0.376928	0.161245
14.96	0.270629	0.380878	0.160379
14.99	0.266727	0.376071	0.157383
15.02	0.267327	0.377497	0.157158
15.05	0.268062	0.380037	0.156086
15.08	0.268266	0.380592	0.155939
15.11	0.266821	0.378754	0.154887
15.14	0.268644	0.380807	0.156481
15.17	0.270512	0.384528	0.156496
15.2	0.271163	0.385463	0.156864
15.23	0.267639	0.379096	0.156183
15.27	0.271293	0.389118	0.153467
15.3	0.270995	0.387689	0.154301
15.33	0.271156	0.388125	0.154187
15.36	0.270596	0.386027	0.155166
15.39	0.268449	0.381874	0.155024
15.42	0.27072	0.387111	0.154329
15.45	0.270735	0.388242	0.153228
15.48	0.268775	0.385457	0.152094
15.51	0.270375	0.390786	0.149964
15.54	0.271176	0.393376	0.148977
15.57	0.269351	0.390622	0.148079
15.6	0.27505	0.400597	0.149503
15.63	0.27931	0.408514	0.150106
15.66	0.277509	0.406007	0.149012
15.69	0.280133	0.41048	0.149787
15.72	0.281153	0.413788	0.148517
15.75	0.280282	0.412158	0.148406
15.78	0.280671	0.412841	0.148502
15.81	0.281423	0.414888	0.147959
15.84	0.279776	0.410221	0.149331
15.87	0.276743	0.406994	0.146491
15.91	0.276395	0.40549	0.147299
15.94	0.276233	0.405378	0.147088
15.97	0.278034	0.408962	0.147106
16	0.272351	0.399751	0.14495
16.03	0.274225	0.407397	0.141054
16.06	0.279215	0.413401	0.145029
16.09	0.286185	0.423762	0.148608
16.12	0.283361	0.422295	0.144427
16.15	0.285558	0.421385	0.149731
16.18	0.292283	0.429613	0.154954
16.21	0.296268	0.437599	0.154937
16.24	0.297471	0.437856	0.157086
16.27	0.299511	0.444356	0.154665
16.3	0.301142	0.444821	0.157463
16.33	0.29741	0.439129	0.155692
16.36	0.295699	0.438067	0.15333
16.39	0.301575	0.448602	0.154548
16.42	0.305523	0.456981	0.154065
16.45	0.3016	0.45167	0.15153
16.48	0.303022	0.45533	0.150714
16.52	0.318996	0.492342	0.145651
16.55	0.292182	0.445823	0.138542
16.58	0.291333	0.444043	0.138623
16.61	0.29367	0.44768	0.139659
16.64	0.292751	0.4481	0.137402
16.67	0.293154	0.448316	0.137993
16.7	0.292413	0.445778	0.139049
16.73	0.295711	0.456821	0.1346
16.76	0.298152	0.462701	0.133602
16.79	0.301669	0.472407	0.13093
16.82	0.304261	0.479761	0.12876
16.85	0.304071	0.478123	0.130019
16.88	0.337371	0.511867	0.162876
16.91	0.335667	0.509298	0.162036
16.94	0.334911	0.509856	0.159966
16.97	0.337002	0.520043	0.153961
17	0.334226	0.511337	0.157114
17.03	0.329094	0.495674	0.162513
17.06	0.329963	0.50083	0.159096
17.1	0.332879	0.509813	0.155944
17.12	0.332448	0.509804	0.155091
17.16	0.332211	0.506709	0.157712
17.18	0.330171	0.497801	0.162541
17.22	0.334584	0.52146	0.147707
17.25	0.337558	0.53069	0.144426
17.28	0.339214	0.541413	0.137015
17.31	0.340183	0.541021	0.139344
17.34	0.334696	0.529674	0.139718

## Sheet: S. Fig 3
S.Figure 3a									S.Figure 3b				S.Figure 3c
Positive control	Parental mock	CIC KO mock	Parental Salmonella	CIC KO Salmonella	p-value (Positive control vs. Parental mock)	p-value (Parental mock vs. CIC KO mock)	p-value (Parental Salmonella vs. CIC KO Salmonella)		Parental	CIC KO	p-value (Parental vs. CIC KO)		Untreated	DMSO	CIC inhibitor (0.25mM)	100mg/ml Gentamicin	1mg/ml Ciprofloxacin	p-value (Untreated vs. DMSO)	p-value (DMSO vs. CIC inhibitor)	p-value (Untreated vs. Gentamicin)	p-value (Untreated vs. Ciprofloxacin)
99.4	1.58	2.76	1.59	1.5	<0.0001	0.4567	0.8671		1850	1060	0.5038		1460000000	1430000000	1370000000	0	0	0.8202	0.9468	<0.0001	<0.0001
98.4	0.98	1.3	0.5	0.67					1900	1070			1240000000	1370000000	1420000000	0	0
98.8	0.98	0.94	0.31	0.5					1980	1080			1360000000	1190000000	1220000000	0	0
									1940	1440
									1970	1450
Positive control	DMSO mock	CIC inhibitor mock	DMSO Salmonella	CIC inhibitor Salmonella	p-value (Positive control vs. DMSO mock)	p-value (DMSO mock vs. CIC inhibitor mock)	p-value (DMSO Salmonella vs. CIC inhibitor Salmonella)		2020	1490
99.1	2.77	2.96	1.42	1.66	<0.0001	0.6388	0.8648		2370	2120
99.1	1.2	1.25	0.65	0.52					2400	2270
98.4	1.84	2.66	1	0.66					2670	2330
									1190	1000
									1250	1020
									1260	1100
									1930	1880
									2010	1970
									2080	2070
									2090	3310
									2180	3390
									2230	3510
									2750	2450
									3120	2680
									3300	2750
									DMSO	CIC inhibitor	p-value (DMSO vs. CIC inhibitor)
									1890	1490	0.5002
									1910	1520
									1980	1560
									1000	970
									1050	1070
									1080	1080
									1310	1390
									1370	1480
									1440	1530

## Sheet: S. Fig 4
S.Figure 4a							S.Figure 4c									S. Figure 4d						S. Figure 4e				S. Figure 4f						S. Figure 4g
Parental mock	CIC KO mock	Parental Salmonella	CIC KO Salmonella	p-value (Parental mock vs. CIC KO mock)	p-value (Parental Salmonella vs. CIC KO Salmonella)		Unstain	DMSO mock	CIC inhibitor mock	DMSO Salmonella	CIC inhibitor Salmonella	p-value (Unstain vs. DMSO mock)	p-value (DMSO mock vs. CIC inhibitor mock)	p-value (DMSO Salmonella vs. CIC inhibitor Salmonella)								Parental	ACLY KO	p-value (Parental vs. ACLY KO)								Parental	ACLY KO	p-value (Parental vs. ACLY KO)
0.599435	0.72787	0.988177	0.860279	0.043	0.5495		138	1825	2050	2007	2251	<0.0001	0.3912	0.4627								2.3879	2.7319	0.0518								25.914	28.23	0.4383
0.476262	0.933087	1.00192	0.794987				29.4	1889	1913	2772	1995											2.4533	3.145									32.246	40.67
0.594817	0.718635	0.757831	0.921811				51.3	1622	1728	1909	1657											2.2845	2.621									30.197	30.449
S.Figure 4b
Parental mock	CIC KO mock	Parental Salmonella	CIC KO Salmonella	p-value (Parental mock vs. CIC KO mock)	p-value (Parental Salmonella vs. CIC KO Salmonella)
1	1.05869	0.69893	0.60102	0.1013	0.1024
1	1.11962	0.83793	0.80727
1	1.30772	0.95136	0.84187
1	1.09207	0.91953	0.79838
1	0.87449	0.74466	0.67762
1	1.17998	0.94201	0.74859
DMSO mock	CIC inhibitor mock	DMSO Salmonella	CIC inhibitor Salmonella	p-value (DMSO mock vs. CIC inhibitor mock)	p-value (DMSO Salmonella vs. CIC inhibitor Salmonella)
1	1.05548	0.83872	0.78646	0.74	0.3787
1	0.92704	0.70733	0.43832
1	1.12071	0.6646	0.75422
1	0.97226	0.72175	0.77988
1	0.93148	0.93903	0.72838
1	0.92479	0.67595	0.67587

## Sheet: S. Fig 5
S.Figure 5a
Glycolysis				Glycolytic Capacity				Glycolytic Reserve				Glycolysis		Glycolytic Capacity		Glycolytic Reserve
DMSO mock	DMSO Salmonella	CICi mock	CICi Salmonella	DMSO mock	DMSO Salmonella	CICi mock	CICi Salmonella	DMSO mock	DMSO Salmonella	CICi mock	CICi Salmonella	p-value (DMSO mock vs. CICi mock)	p-value (DMSO Salmonella vs. CICi Salmonella)	p-value (DMSO mock vs. CICi mock)	p-value (DMSO Salmonella vs. CICi Salmonella)	p-value (DMSO mock vs. CICi mock)	p-value (DMSO Salmonella vs. CICi Salmonella)
4.24273	6.16873	4.63504	7.98156	10.1274	10.2901	11.0402	12.8259	5.8847	4.1214	6.40514	4.84434	0.4451	0.2653	0.6045	0.2137	0.7969	0.1683
6.07078	6.42432	2.69452	5.21404	12.14	9.85333	5.86458	8.6028	6.06926	3.42901	3.17005	3.38876
2.14145	5.09232	2.10482	6.69531	4.88941	8.25048	5.36687	10.7082	2.74796	3.15816	3.26204	4.0129
3.75094	9.3223	2.83615	8.49657	8.59683	15.2871	6.82723	13.5576	4.8459	5.96483	3.99108	5.06105
3.38395	8.57214	3.7922	8.91457	6.72605	14.3554	8.64919	13.866	3.34209	5.78323	4.85699	4.95142
3.88038	5.55065	3.46456	6.29876	7.50362	9.60272	7.46798	9.69435	3.62323	4.05206	4.00342	3.39559
2.94868	6.88466	3.01467	7.31495	6.45165	11.1903	6.68358	11.8316	3.50296	4.30565	3.66891	4.51669
3.08411	8.01661	3.13619	6.985	5.57911	12.5202	7.53537	12.0259	2.495	4.50364	4.39918	5.04095
3.86949	5.64912	2.58104	10.2678	8.57253	8.3319	5.96898	15.756	4.70304	2.68278	3.38794	5.48825
5.38087	9.57847	4.29497	7.41307	11.6392	14.597	8.19103	11.9757	6.25834	5.01855	3.89606	4.56262
5.1626	8.33182	5.10256	9.86103	10.0731	12.9179	10.495	15.7839	4.9105	4.58605	5.39244	5.92288
5.50695	9.04821	5.43421	8.5617	11.7753	14.346	11.6818	13.9645	6.26834	5.2978	6.24757	5.40276
4.33476	9.35015	4.94967	10.2523	9.76832	14.0486	10.7035	16.4791	5.43356	4.69843	5.75388	6.22676
4.73026		5.75233	9.21562	10.5366		11.5049	14.5896	5.80639		5.75259	5.37396
			9.84864				15.3542				5.50558
S.Figure 5b
Basal Respiration				Spare Respiratory Capacity				Proton Leak				ATP Production				Basal Respiration		Spare Respiratory Capacity		Proton Leak		ATP Production
DMSO mock	DMSO Salmonella	CICi mock	CICi Salmonella	DMSO mock	DMSO Salmonella	CICi mock	CICi Salmonella	DMSO mock	DMSO Salmonella	CICi mock	CICi Salmonella	DMSO mock	DMSO Salmonella	CICi mock	CICi Salmonella	p-value (DMSO mock vs. CICi mock)	p-value (DMSO Salmonella vs. CICi Salmonella)	p-value (DMSO mock vs. CICi mock)	p-value (DMSO Salmonella vs. CICi Salmonella)	p-value (DMSO mock vs. CICi mock)	p-value (DMSO Salmonella vs. CICi Salmonella)	p-value (DMSO mock vs. CICi mock)	p-value (DMSO Salmonella vs. CICi Salmonella)
28.4974	27.1402	24.8372	28.4256	0.544102	4.74877	0.533825	4.36796	4.83702	5.56503	4.74577	7.10348	23.6604	21.5751	20.0914	21.3222	0.2494	0.2891	0.2933	0.1073	0.2254	0.242	0.2607	0.3058
33.4836	27.1664	21.1113	28.812	3.77636	3.97276	1.35857	0.700127	5.96752	5.58396	4.44791	5.79831	27.5161	21.5825	16.6634	23.0137
27.5582	34.7209	18.3987	25.8045	0.0318203	5.20245	-1.12614	5.83279	5.43162	7.34398	0.79191	3.97666	22.1266	27.377	17.6068	21.8279
90.3896	28.5053	8.91944	90.0169	126.817	2.09953	0.455315	33.1872	14.0871	5.86368	1.19933	17.6328	76.3025	22.6416	7.72011	72.384
88.0662	75.5254	19.4495	61.2118	60.6834	30.7132	-3.95132	35.897	10.9451	13.8106	2.84163	10.9695	77.1211	61.7148	16.6079	50.2423
82.4399	98.4476	87.5381	78.6501	73.6166	53.3064	81.2477	37.7906	13.3027	16.1096	13.0412	14.3812	69.1372	82.338	74.4969	64.2688
108.278	92.9462	59.9971	54.3493	140.941	46.433	26.5914	18.1582	15.2857	17.3821	7.96564	10.2332	92.9927	75.564	52.0314	44.1162
100.567	78.3755	80.9346	45.9241	112.583	35.2893	37.4202	9.43494	15.014	15.4982	12.6165	7.74335	85.5531	62.8772	68.3181	38.1808
72.7346	48.1718	74.9131	59.2724	77.1305	9.22007	76.6733	23.5082	11.1941	13.2408	12.8748	11.2713	61.5406	34.931	62.0383	48.001
61.3413	78.0173	57.3903	54.8968	34.1657	42.7779	33.9725	23.2326	9.17967	14.5637	8.33502	9.51018	52.1616	63.4536	49.0553	45.3866
66.4973	71.0422	72.6437	64.2737	63.0275	42.1909	58.6815	28.0725	9.72722	12.0949	13.2116	10.7848	56.7701	58.9473	59.4321	53.4888
66.6129	96.8401	88.4336	67.5686	37.2627	78.9195	49.1523	22.2557	11.7421	16.6358	17.188	12.0202	54.8708	80.2043	71.2456	55.5485
51.978	95.1106	54.9101	31.7476	28.9824	73.0136	54.4151	15.5173	10.5165	18.1714	9.49912	6.55294	41.4615	76.9392	45.411	25.1947
55.3102	73.8735	54.5655	49.972	30.6696	54.1655	50.7402	30.8446	10.1932	15.2156	10.4948	9.55186	45.117	58.6579	44.0707	40.4202
51.4982	32.6895	56.2164	54.9432	44.6487	12.2045	62.4122	29.8362	9.64634	6.65097	8.6937	11.125	41.8518	26.0385	47.5227	43.8182
74.6596	57.842	53.8914	51.2493	38.8428	36.3312	48.4307	28.7115	14.7993	10.3989	9.24289	9.96241	59.8603	47.4431	44.6485	41.2869
72.1587	41.0243	70.0222	48.8125	30.805	22.4985	37.9836	18.3495	14.5864	6.83765	12.1694	10.2306	57.5723	34.1866	57.8529	38.5819
42.9178	56.7486	45.6175	38.5913	4.32766	30.2188	1.27234	14.6205	7.7517	12.6137	8.47254	8.81434	35.1661	44.1349	37.145	29.777
30.9659	49.3665	39.7008	44.2957	-3.69534	23.3092	-1.75406	17.0708	6.41926	10.328	6.78575	9.70496	24.5466	39.0385	32.915	34.5907
43.6413	43.3113	46.019	51.6417	-1.71578	16.2389	-11.9102	20.3605	8.11739	9.0779	9.57446	12.8841	35.5239	34.2334	36.4446	38.7576
29.1821	41.0863	34.2151	40.584	5.48749	16.6413	0.57827	10.1989	6.55233	9.02775	6.59039	10.0087	22.6298	32.0585	27.6247	30.5753
20.2789	42.283	23.4262	41.8876	-4.87757	9.66969	-4.78101	8.98218	4.43948	10.3729	5.19323	9.08508	15.8394	31.9101	18.233	32.8025
42.6001	41.0685	45.4193	30.1394	-7.0892	14.0396	-11.4597	3.88383	7.99303	9.80822	9.40986	6.85821	34.607	31.2603	36.0094	23.2812
42.6421	36.0603		36.7807	-4.60331	9.90038		3.66667	8.45487	7.98652		8.8786	34.1872	28.0737		27.9021
	27.7757		40.7149		2.06214		1.54224		6.50223		9.94157		21.2735		30.7733
	37.118		40.8646		6.80545		4.45425		8.17347		9.16667		28.9446		31.6979
	36.5339		38.6082		-0.154175		1.28008		8.33658		9.1448		28.1973		29.4634
	40.5007				5.20525				9.8284				30.6723

[truncated: 8 more sheets: S. Fig 6, S. Fig 7, S. Fig 8, S. Fig 9, S. Fig 10, S. Fig 11, S. Fig12, S.Fig 13]
